# Supplementary material for: Distinct roles for MNK1 and MNK2 in social and cognitive behavior through kinase-specific regulation of the synaptic proteome and phosphoproteome
Source: Mol Psychiatry. 2026 Feb 13;31(6):3446–61. doi: 10.1038/s41380-026-03483-w (PMC13190234; doi:10.1038/s41380-026-03483-w)
Supplement: Supplementary file 6 — Supplementary Table 5 [file 41380_2026_3483_MOESM6_ESM.xlsx]

## Sheet: RNA-Seq 
all genes																genes present in both MNK1KO and MNK2KO
MNK1KO over WT RNA-Seq							MNK2KO over WT RNA-Seq											MNK1KO over WT RNA-Seq				MNK2KO over WT RNA-Seq
ensembl	baseMean	log2FoldChange	pvalue	padj	symbol		ensembl	baseMean	log2FoldChange	pvalue	padj	symbol				ensembl	symbol	baseMean	log2FoldChange	pvalue	padj	baseMean	log2FoldChange	pvalue	padj
ENSMUSG00000081824	796.353	4.94572	1.15151e-196	1.83781e-192	NA		ENSMUSG00000119584	149778	-1.75823	1.40006e-54	2.56826e-50	Rn18s				ENSMUSG00000000001	Gnai3	1440.6	0.00289204	0.945706	0.992926	1297.07	-0.00458481	0.829128	0.984763
ENSMUSG00000119584	183720	-1.17551	1.02049e-52	8.14349e-49	Rn18s		ENSMUSG00000073418	724.969	2.07421	2.61093e-47	2.39475e-43	C4b				ENSMUSG00000000028	Cdc45	68.001	0.082161	0.063727	0.385843	61.4999	0.018041	0.139144	0.836831
ENSMUSG00000028648	1466.57	-1.50483	1.0124e-46	5.38594e-43	Ndufs5		ENSMUSG00000034674	500.569	-1.59329	1.95708e-33	1.19669e-29	Tdg				ENSMUSG00000000031	H19	69.9607	-0.00549488	0.851314	0.975818	46.7582	-0.96333	0.000405302	0.0585422
ENSMUSG00000085389	1388.3	-1.4739	8.17266e-43	3.26089e-39	1700003M07Rik		ENSMUSG00000035202	8225.28	-2.20932	2.709e-33	1.24235e-29	Lars2				ENSMUSG00000000037	Scml2	23.9871	-0.0353797	0.11858	NA	23.6222	-0.00528762	0.460171	0.929813
ENSMUSG00000035202	10217	-1.41197	2.09052e-36	6.67295e-33	Lars2		ENSMUSG00000098973	2472.01	-2.48283	1.58154e-30	5.80236e-27	Mir6236				ENSMUSG00000000049	Apoh	11.4064	0.00315098	0.839616	NA	9.59953	-0.000977119	0.849903	0.987714
ENSMUSG00000098973	3034.38	-1.65756	1.04864e-34	2.78938e-31	Mir6236		ENSMUSG00000086324	407.111	-2.92557	8.62086e-30	2.63568e-26	NA				ENSMUSG00000000056	Narf	1492.19	0.0732243	0.177118	0.602859	1371.58	0.0395731	0.181221	0.864295
ENSMUSG00000044254	109.97	-2.98501	6.44956e-33	1.4705e-29	Pcsk9		ENSMUSG00000095562	210.516	-2.61693	1.68801e-22	4.42355e-19	NA				ENSMUSG00000000058	Cav2	1511.02	-0.049665	0.284317	0.724642	1501.52	0.00696039	0.66934	0.961636
ENSMUSG00000073418	584.321	1.49255	9.33723e-28	1.86278e-24	C4b		ENSMUSG00000000560	4621.18	1.65494	1.66122e-20	3.80917e-17	Gabra2				ENSMUSG00000000078	Klf6	850.992	0.0348976	0.48077	0.849708	882.903	0.355472	0.000199631	0.0362577
ENSMUSG00000114133	58.1927	4.30358	1.1279e-24	2.00014e-21	Btf3l4b		ENSMUSG00000095134	63.5079	-3.16811	1.29883e-19	2.64731e-16	Mid1-ps1				ENSMUSG00000000085	Scmh1	2007.77	0.0159111	0.744006	0.944338	1844.5	0.0125342	0.608436	0.95264
ENSMUSG00000066687	910.155	1.33756	8.51e-23	1.3582e-19	Zbtb16		ENSMUSG00000085666	96.8256	11.2036	1.90389e-17	3.49249e-14	NA				ENSMUSG00000000088	Cox5a	3797.96	-0.0250066	0.623051	0.910771	3318.91	-0.0356382	0.156374	0.851249
ENSMUSG00000000560	4675.67	1.50799	2.73449e-22	3.96749e-19	Gabra2		ENSMUSG00000023460	3914.28	-1.05886	5.68794e-17	9.48542e-14	Rab12				ENSMUSG00000000093	Tbx2	85.6481	0.0302733	0.384129	0.795369	98.8846	0.454837	0.00515449	0.290043
ENSMUSG00000086324	515.323	-1.70858	9.30339e-18	1.23735e-14	NA		ENSMUSG00000066687	771.642	1.18236	2.26826e-15	3.46741e-12	Zbtb16				ENSMUSG00000000094	Tbx4	14.7233	0.000851669	0.957684	NA	14.597	0.00266641	0.645952	0.959694
ENSMUSG00000061062	57.2995	2.45293	2.0744e-17	2.54673e-14	NA		ENSMUSG00000044791	3114.98	0.901318	1.01682e-14	1.43481e-11	Setd2				ENSMUSG00000000120	Ngfr	50.8171	-0.0902164	0.028315	0.254883	58.9169	0.00588228	0.619455	0.955096
ENSMUSG00000022602	7724.8	-1.13393	3.39635e-16	3.87184e-13	Arc		ENSMUSG00000059824	4343.07	0.889851	2.1164e-12	2.77309e-09	Dbp				ENSMUSG00000000125	Wnt3	70.2818	-0.679707	0.000602688	0.0226327	72.2416	-0.0199904	0.123654	0.824316
ENSMUSG00000102234	1884.18	0.672827	5.15492e-15	5.48483e-12	NA		ENSMUSG00000055116	645.051	-0.812471	1.03188e-11	1.26192e-08	Bmal1				ENSMUSG00000000126	Wnt9a	764.068	-0.0475805	0.286581	0.727274	709.994	-0.00772397	0.601768	0.951885
ENSMUSG00000038059	893.298	0.722512	9.37945e-14	9.35601e-11	Smim3		ENSMUSG00000002831	82.4134	1.90698	1.04954e-10	1.20329e-07	Plin4				ENSMUSG00000000127	Fer	508.832	0.0587793	0.249924	0.688473	420.162	-0.0207263	0.331543	0.910434
ENSMUSG00000050063	110.783	-1.75496	2.05943e-13	1.93344e-10	Klk6		ENSMUSG00000055866	1232.16	0.861075	3.78687e-10	4.08625e-07	Per2				ENSMUSG00000000131	Xpo6	2801.68	0.041002	0.417024	0.816351	2611.67	0.0301719	0.22582	0.883079
ENSMUSG00000040957	1435.59	0.74709	2.24291e-12	1.98871e-09	Cables1		ENSMUSG00000035299	139.392	-1.41544	1.30885e-09	1.33386e-06	Mid1				ENSMUSG00000000134	Tfe3	1379.3	-0.0236056	0.62627	0.911619	1279.47	0.0017056	0.946898	0.992994
ENSMUSG00000001768	3317.39	0.566521	3.78896e-12	3.02359e-09	Rin2		ENSMUSG00000095366	23.509	-4.76541	1.53004e-09	1.47721e-06	Gm15247				ENSMUSG00000000142	Axin2	1103.83	0.0751611	0.166904	0.589203	1094.15	0.228148	0.00560364	0.304122
ENSMUSG00000028195	392.233	-1.31082	3.7488e-12	3.02359e-09	Ccn1		ENSMUSG00000073643	758.626	0.755199	4.63378e-09	4.25011e-06	Wdfy1				ENSMUSG00000000148	Brat1	716.703	-0.0197395	0.680111	0.930612	655.529	-0.00505463	0.809275	0.983375
ENSMUSG00000047502	301.326	1.44395	6.55872e-12	4.98463e-09	Mroh7		ENSMUSG00000094622	21.8883	-3.15105	6.24935e-09	5.45896e-06	Gm3055				ENSMUSG00000000149	Gna12	9349.47	0.0596165	0.257766	0.696688	7844.98	-0.0358732	0.189366	0.868102
ENSMUSG00000021478	728.333	-1.23115	7.7333e-12	5.61016e-09	Drd1		ENSMUSG00000112640	13.6056	-7.62158	2.74784e-08	2.29119e-05	Gm32687				ENSMUSG00000000154	Slc22a18	26.5407	-0.0141446	0.540312	0.878648	27.3289	0.00294952	0.713294	0.967622
ENSMUSG00000035877	3906.26	0.597136	8.20945e-12	5.69664e-09	Zhx3		ENSMUSG00000079470	869.148	-0.674098	3.81813e-08	3.0452e-05	Utp14b				ENSMUSG00000000159	Igsf5	16.3462	-0.00516542	0.789978	NA	16.3758	0.0021537	0.731542	0.97135
ENSMUSG00000054871	2046.41	-0.752768	9.19675e-12	6.11584e-09	Tmem158		ENSMUSG00000025902	237.142	1.14911	4.92957e-08	3.76783e-05	Sox17				ENSMUSG00000000167	Pih1d2	56.791	0.0124487	0.694937	0.933682	51.3335	0.00311284	0.780772	0.980371
ENSMUSG00000022044	5742.46	-0.512504	1.05557e-11	6.73878e-09	Stmn4		ENSMUSG00000024222	1276.07	0.770207	6.89498e-08	5.05926e-05	Fkbp5				ENSMUSG00000000168	Dlat	2896.43	0.0617869	0.231463	0.671018	2448.82	-0.0259937	0.317042	0.907362
ENSMUSG00000096054	12977.7	-0.511219	5.63104e-11	3.45659e-08	Syne1		ENSMUSG00000048572	76.8569	-1.5841	1.31322e-07	9.26526e-05	Tmem252				ENSMUSG00000000171	Sdhd	2389.55	0.0356494	0.515046	0.866688	2089.12	-0.0129051	0.592172	0.948716
ENSMUSG00000063446	349.405	-0.990711	6.55681e-11	3.87581e-08	Plppr1		ENSMUSG00000032679	264.431	0.812636	1.75627e-07	0.000118858	Cd59a				ENSMUSG00000000184	Ccnd2	4705.35	0.0340076	0.490302	0.854913	4275.31	0.00971061	0.650751	0.961286
ENSMUSG00000033083	391.586	0.756609	8.38275e-11	4.77817e-08	Tbc1d4		ENSMUSG00000021775	2648.61	0.550392	1.81423e-07	0.000118858	Nr1d2				ENSMUSG00000000194	Gpr107	2422.44	-0.0377212	0.413662	0.814162	2400.67	0.0156839	0.440068	0.928711
ENSMUSG00000057378	1516.96	-0.666317	9.87826e-11	5.43645e-08	Ryr3		ENSMUSG00000096768	462.138	-0.0193448	2.08453e-07	0.000131857	NA				ENSMUSG00000000197	Nalcn	2258.28	-0.32644	0.00339327	0.0713525	2562.78	0.0231609	0.218178	0.878016
ENSMUSG00000059361	2342.85	-0.683215	1.5955e-10	8.48805e-08	Nrsn2		ENSMUSG00000028776	280.79	1.18327	2.21095e-07	0.000135192	Tinagl1				ENSMUSG00000000202	Btbd17	2118.41	-0.133363	0.048296	0.331672	2023.72	-0.0161548	0.446605	0.928711
ENSMUSG00000068696	4060.78	-1.20801	2.08437e-10	1.07312e-07	Gpr88		ENSMUSG00000018604	135.711	1.06668	2.34973e-07	0.000137107	Tbx3				ENSMUSG00000000204	Slfn4	11.2092	-0.00168166	0.876277	NA	10.4715	-0.000511856	0.892407	0.990918
ENSMUSG00000054162	1559.78	-0.883824	4.64261e-10	2.3155e-07	Spock3		ENSMUSG00002076161	45.2674	-2.04629	2.39175e-07	0.000137107	Rn7sk				ENSMUSG00000000214	Th	77.6581	-0.031566	0.184172	0.613138	86.3335	0.000447919	0.912892	0.992082
ENSMUSG00000061762	782.287	-1.10804	8.401e-10	4.06303e-07	Tac1		ENSMUSG00000081344	265.129	-0.773223	6.67356e-07	0.000370969	NA				ENSMUSG00000000223	Drp2	4054.99	0.077382	0.146947	0.560804	3387.26	-0.030891	0.223561	0.880571
ENSMUSG00000074968	2388.33	-0.824013	1.00638e-09	4.72405e-07	Ano3		ENSMUSG00000028661	358.468	0.727499	9.18937e-07	0.000495793	Epha8				ENSMUSG00000000244	Tspan32	12.3532	-0.00717566	0.664128	NA	10.3165	-0.00407959	0.444784	0.928711
ENSMUSG00000078552	76.2577	-1.44477	1.05515e-09	4.81149e-07	Dcdc2b		ENSMUSG00000028957	1621.96	0.682854	9.99089e-07	0.000523637	Per3				ENSMUSG00000000247	Lhx2	7014.89	0.127171	0.0443673	0.318248	5784.7	-0.0111259	0.579938	0.947222
ENSMUSG00000046480	4960.67	-1.14879	1.33169e-09	5.90383e-07	Scn4b		ENSMUSG00000033383	95.369	1.02681	1.19748e-06	0.000610184	Rtp1				ENSMUSG00000000253	Gmpr	714.117	-0.0312997	0.481572	0.849708	607.716	-0.0380793	0.0612062	0.747139
ENSMUSG00000034320	685.819	-0.655524	1.54407e-09	6.66036e-07	Slc26a2		ENSMUSG00000026728	2129.96	0.515832	2.88705e-06	0.00139368	Vim				ENSMUSG00000000266	Mid2	902.53	0.112461	0.0691928	0.401106	788.367	0.00933494	0.627793	0.955313
ENSMUSG00000029819	3975.78	-0.737013	1.70541e-09	7.12589e-07	Npy		ENSMUSG00000067860	132.444	0.869842	2.8246e-06	0.00139368	Zic3				ENSMUSG00000000275	Trim25	446.041	0.0275441	0.551727	0.881806	384.212	-0.00669463	0.685306	0.963327
ENSMUSG00000046922	239.952	-1.161	1.74129e-09	7.12589e-07	Gpr6		ENSMUSG00000033083	364.373	0.763664	3.39054e-06	0.00159477	Tbc1d4				ENSMUSG00000000276	Dgke	2401.83	-0.314303	0.00324903	0.0693242	2651.31	0.0217043	0.288733	0.901313
ENSMUSG00000027400	998.449	-0.746124	4.76433e-09	1.90097e-06	Pdyn		ENSMUSG00000057604	318.756	-0.630062	3.4834e-06	0.00159749	Lmcd1				ENSMUSG00000000278	Scpep1	791.135	-0.327327	0.00306923	0.0663752	847.548	0.00660494	0.70831	0.967622
ENSMUSG00000035258	261.202	-0.909525	5.27661e-09	2.05402e-06	Abi3bp		ENSMUSG00000044317	234.096	0.723919	4.07996e-06	0.00182543	Gpr4				ENSMUSG00000000282	Mnt	1352.22	-0.0378822	0.527037	0.871931	1309.93	0.0232406	0.346402	0.917405
ENSMUSG00000030757	1143.52	-0.550131	8.2408e-09	3.1315e-06	Zkscan2		ENSMUSG00002075501	14.3384	-3.26862	4.29643e-06	0.00187652	NA				ENSMUSG00000000290	Itgb2	448.015	-0.268709	0.00641101	0.10862	427.317	-0.0240598	0.188269	0.867236
ENSMUSG00000066197	55.7731	-1.62296	9.92502e-09	3.6838e-06	Gpr139		ENSMUSG00000025324	510.021	1.07897	5.34902e-06	0.00228192	Atp10a				ENSMUSG00000000295	Hddc2	475.562	0.0529157	0.300148	0.739138	399.936	-0.0141635	0.484967	0.933921
ENSMUSG00000032193	1094.17	-1.01352	1.32951e-08	4.8225e-06	Ldlr		ENSMUSG00000000957	1091.47	-0.623053	5.66688e-06	0.00236257	Mmp14				ENSMUSG00000000296	Tpd52l1	461.372	-0.0217841	0.650028	0.92113	401.014	-0.0287944	0.176284	0.864295
ENSMUSG00000031932	876.321	-0.69568	1.71128e-08	6.06934e-06	Gpr83		ENSMUSG00000099871	11.1078	-5.22315	7.19465e-06	0.00293286	NA				ENSMUSG00000000301	Pemt	87.7913	-0.00209596	0.951547	0.993312	73.0438	-0.0118737	0.324851	0.907995
ENSMUSG00000093954	61.8045	-1.46597	1.84526e-08	6.40227e-06	Gm16867		ENSMUSG00000007872	1547.84	0.516938	8.21284e-06	0.00327514	Id3				ENSMUSG00000000303	Cdh1	220.234	-0.040031	0.376625	0.79112	200.205	-0.0163323	0.380586	0.926362
ENSMUSG00000041986	6614.09	-0.660194	2.78735e-08	9.46512e-06	Elmod1		ENSMUSG00000030218	1191.97	0.500245	8.60546e-06	0.00335869	Mgp				ENSMUSG00000000305	Cdh4	887.943	-0.2968	0.00456639	0.0870723	938.435	0.00619617	0.759052	0.974913
ENSMUSG00000033007	770.77	-0.884924	3.77838e-08	1.25631e-05	Asic4		ENSMUSG00000065701	25.3604	-2.49877	9.25972e-06	0.00353875	NA				ENSMUSG00000000308	Ckmt1	3509.29	-0.0284125	0.647989	0.920778	2988.5	-0.0380244	0.0787138	0.776567
ENSMUSG00000043333	29.408	-2.28749	4.08121e-08	1.32931e-05	Rhbdl2		ENSMUSG00000073274	69.6665	1.03768	1.02347e-05	0.00365837	NA				ENSMUSG00000000317	Bcl6b	107.692	-0.0258661	0.457015	0.836158	101.607	-0.00345618	0.785429	0.981332
ENSMUSG00000022311	446.628	-0.802813	4.22034e-08	1.34713e-05	Csmd3		ENSMUSG00000020844	974.296	0.465222	1.03704e-05	0.00365837	Nxn				ENSMUSG00000000318	Clec10a	51.3879	0.0237591	0.445411	0.829687	46.621	0.00630373	0.550009	0.942711
ENSMUSG00000028845	51.5234	-1.45106	4.34566e-08	1.35994e-05	Tekt2		ENSMUSG00000054477	2272.38	0.571117	9.90776e-06	0.00365837	Kcnn2				ENSMUSG00000000320	Alox12	19.2741	-0.0192727	0.309225	NA	27.1661	0.0121781	0.108111	0.811542
ENSMUSG00000047777	352.297	-0.707455	4.5964e-08	1.41074e-05	Phf13		ENSMUSG00000009378	106.149	1.01972	1.01807e-05	0.00365837	Slc16a12				ENSMUSG00000000326	Comt	3519.23	-0.293468	0.000947557	0.0304899	3546.22	-0.00861818	0.705395	0.967315
ENSMUSG00000028800	1001.11	-0.496645	5.50471e-08	1.60334e-05	Hdac1		ENSMUSG00000015305	8811.98	-0.546754	1.07582e-05	0.00372357	Sash1				ENSMUSG00000000339	Rtca	1253.8	-0.0118717	0.804433	0.963185	1068.42	-0.0512604	0.0693761	0.767182
ENSMUSG00000031775	3698.05	-0.669408	5.52531e-08	1.60334e-05	Pllp		ENSMUSG00000038550	368.825	0.713528	1.22577e-05	0.00408829	Ciart				ENSMUSG00000000340	Dbt	1813.28	0.0505495	0.320377	0.757289	1571.33	-0.00439065	0.823265	0.984652
ENSMUSG00000078307	4830.5	-0.636302	5.49482e-08	1.60334e-05	AI593442		ENSMUSG00000018906	394.461	0.558629	1.21588e-05	0.00408829	P4ha2				ENSMUSG00000000346	Dazap2	9117.01	0.0243046	0.619002	0.909177	7832.29	-0.0173537	0.407279	0.927289
ENSMUSG00000031431	3539.39	0.585824	7.94623e-08	2.26467e-05	Tsc22d3		ENSMUSG00000035095	139.77	0.843586	1.32978e-05	0.00435597	Fam167a				ENSMUSG00000000355	Mcts1	707.722	0.000480323	0.989856	0.998643	619.332	-0.0189361	0.376143	0.924912
ENSMUSG00000004328	349.942	1.05607	8.96214e-08	2.5094e-05	Hif3a		ENSMUSG00000002847	88.4093	1.30965	1.40249e-05	0.00451354	Pla1a				ENSMUSG00000000359	Rem1	12.5619	0.00618682	0.720764	NA	16.2894	0.0148347	0.0333575	0.662055
ENSMUSG00000063296	202.93	-0.826126	1.00822e-07	2.77433e-05	Tmem117		ENSMUSG00000060862	411.746	0.527711	1.52472e-05	0.00482234	Zbtb40				ENSMUSG00000000365	Rnf17	19.0998	0.0274542	0.137913	NA	12.7137	-0.000726011	0.8866	0.990663
ENSMUSG00000024042	400.608	-0.642005	1.10593e-07	2.99164e-05	Sik1		ENSMUSG00000070637	132.204	1.02684	1.63131e-05	0.005072	Srarp				ENSMUSG00000000374	Trappc10	3780.33	0.113134	0.0537294	0.351588	3397.25	0.0340957	0.227904	0.88358
ENSMUSG00000034687	833.245	-0.600594	1.23647e-07	3.28902e-05	Fras1		ENSMUSG00000024903	15.1283	2.19126	1.69221e-05	0.00517365	Lao1				ENSMUSG00000000378	Ccm2	2395.56	0.00791765	0.892952	0.983949	2082.03	-0.0362606	0.206192	0.874538
ENSMUSG00000020758	810.469	-0.471798	1.33956e-07	3.50481e-05	Itgb4		ENSMUSG00000054889	119.408	0.984641	1.97766e-05	0.00594724	Dsp				ENSMUSG00000000384	Tbrg4	1033.3	0.054222	0.29365	0.734119	888.932	-0.00819883	0.73461	0.972346
ENSMUSG00000037868	155.583	-1.49201	1.46371e-07	3.76787e-05	Egr2		ENSMUSG00000063320	88.001	-0.882017	2.1812e-05	0.00645355	Uqcc6				ENSMUSG00000000386	Mx1	21.9291	-0.0443299	0.0647828	NA	19.5981	-0.0137871	0.0615669	0.747441
ENSMUSG00000076439	5690.71	-0.698434	1.51602e-07	3.84059e-05	Mog		ENSMUSG00000039059	4206.99	0.466162	2.24624e-05	0.00654047	Hrh3				ENSMUSG00000000392	Fap	79.8653	-0.0242896	0.501333	0.859713	79.298	0.00589362	0.660365	0.961636
ENSMUSG00000048776	105.613	-0.977442	1.58917e-07	3.963e-05	Pthlh		ENSMUSG00000001240	1082.77	0.623535	2.546e-05	0.00729748	Ramp2				ENSMUSG00000000399	Ndufa9	3379.11	0.0278504	0.577395	0.89279	2849.13	-0.0407398	0.135446	0.835913
ENSMUSG00000037625	11096	-0.719307	1.63247e-07	4.00834e-05	Cldn11		ENSMUSG00000040170	33.4502	1.36664	2.70238e-05	0.00762652	Fmo2				ENSMUSG00000000402	Egfl6	287.988	0.00185756	0.971378	0.996659	253.928	-0.00679588	0.640542	0.957572
ENSMUSG00000037280	511.673	-0.827544	1.7459e-07	4.2219e-05	Galnt6		ENSMUSG00000055972	196.3	-0.679146	2.75555e-05	0.00765877	NA				ENSMUSG00000000409	Lck	52.1785	0.0345364	0.287937	0.728852	42.7262	-0.00100585	0.916021	0.992082
ENSMUSG00000024222	1401.54	0.767193	2.28121e-07	5.43405e-05	Fkbp5		ENSMUSG00000060019	84.5314	-0.909766	3.14459e-05	0.0086096	NA				ENSMUSG00000000416	Cttnbp2	2952.62	0.0112234	0.811645	0.964494	2634.41	-0.00551608	0.790152	0.981571
ENSMUSG00000021313	3893.83	-0.525871	2.32091e-07	5.44732e-05	Ryr2		ENSMUSG00000074793	362.125	0.831983	3.57772e-05	0.00965144	Hspa12b				ENSMUSG00000000420	Galnt1	3906.73	-0.0125881	0.78992	0.957866	3527.26	-0.00934194	0.662655	0.961636
ENSMUSG00000000632	7356.64	-0.479982	2.61598e-07	6.01634e-05	Sez6		ENSMUSG00000030048	31.3246	1.58315	3.79731e-05	0.0100953	Gkn3				ENSMUSG00000000439	Mkrn2	1255.45	0.0134853	0.780718	0.954078	1110.38	-0.0139005	0.564521	0.945127
ENSMUSG00000043448	1013.85	-0.812557	2.63874e-07	6.01634e-05	Gjc2		ENSMUSG00000074715	52.1537	-1.24438	3.97409e-05	0.0104144	Ccl28				ENSMUSG00000000440	Pparg	113.97	-0.015387	0.678478	0.930124	105.659	-0.00257773	0.845241	0.987714
ENSMUSG00000027215	1234.54	-0.610258	2.72856e-07	6.13349e-05	Cd82		ENSMUSG00000038059	733.511	0.434313	4.31269e-05	0.0111425	Smim3				ENSMUSG00000000441	Raf1	2659.51	0.0438157	0.391039	0.798385	2361.97	0.00244931	0.9292	0.992082
ENSMUSG00000026313	2733.64	0.400147	2.89752e-07	6.42283e-05	Hdac4		ENSMUSG00000039701	1134.11	0.490041	4.81441e-05	0.012098	Usp53				ENSMUSG00000000486	Septin1	75.0671	0.00100257	0.976411	0.996908	66.1864	-0.0030584	0.762637	0.975083
ENSMUSG00000027131	3105.46	-0.526061	3.1024e-07	6.78279e-05	Emc4		ENSMUSG00000002504	1538.61	0.601581	4.79666e-05	0.012098	Nherf2				ENSMUSG00000000489	Pdgfb	1146.69	0.0179473	0.685125	0.932064	1115.39	0.0305367	0.136248	0.836831
ENSMUSG00000040703	185.623	-0.866877	3.30494e-07	7.12795e-05	Cyp2s1		ENSMUSG00000040957	1176.48	0.456652	5.1909e-05	0.0128678	Cables1				ENSMUSG00000000530	Acvrl1	689.972	-0.0577245	0.195452	0.627144	809.326	0.0336578	0.0365095	0.672832
ENSMUSG00000061462	213.963	-0.800069	3.86487e-07	8.22445e-05	Obscn		ENSMUSG00000042988	206.421	0.78548	6.75974e-05	0.0165334	Notum				ENSMUSG00000000531	Tamalin	1219.06	0.00291521	0.949805	0.99327	1053.48	-0.0191928	0.316246	0.907362
ENSMUSG00000002028	4353.54	-0.545178	4.21489e-07	8.85126e-05	Kmt2a		ENSMUSG00000109031	22.3038	2.1038	7.07167e-05	0.0170688	NA				ENSMUSG00000000532	Acvr1b	4542.87	-0.148797	0.0369873	0.29051	4854.63	0.0228971	0.246904	0.888466
ENSMUSG00000028542	2209.71	-0.562772	4.79164e-07	9.93176e-05	Slc6a9		ENSMUSG00000062456	98.6521	-0.815784	7.23437e-05	0.0172347	Rpl9-ps6				ENSMUSG00000000538	Tom1l2	11804.8	0.0866707	0.0979745	0.471012	9893.2	-0.0357523	0.234104	0.885132
ENSMUSG00000045087	1035.07	-0.61665	4.85838e-07	9.94099e-05	S1pr5		ENSMUSG00000030888	484.351	0.451035	7.97652e-05	0.0185217	Rrp8				ENSMUSG00000000552	Zfp385a	3703.63	-0.0642477	0.231704	0.671021	3240.94	-0.0402776	0.0915948	0.79696
ENSMUSG00000027849	1011.42	-0.576238	5.04303e-07	0.000101882	Syt6		ENSMUSG00000083992	144.536	-0.662599	7.96075e-05	0.0185217	Gm11478				ENSMUSG00000000555	Itga5	248.117	-0.4579	0.000394536	0.0170184	252.679	-0.0126706	0.403932	0.927289
ENSMUSG00000004366	9924.77	-0.574932	5.48347e-07	0.000109395	Sst		ENSMUSG00000004328	306.973	0.910047	8.10451e-05	0.0185837	Hif3a				ENSMUSG00000000560	Gabra2	4675.67	1.50799	2.73449e-22	3.96749e-19	4621.18	1.65494	1.66122e-20	3.80917e-17
ENSMUSG00000028862	152.334	0.898946	5.87096e-07	0.000114269	Map3k6		ENSMUSG00000028655	2094.49	0.665148	8.34194e-05	0.0188919	Mfsd2a				ENSMUSG00000000561	Wdr77	707.868	0.00457245	0.925656	0.989816	614.736	-0.0196232	0.343451	0.917377
ENSMUSG00000108358	1054.24	-0.483851	5.83296e-07	0.000114269	NA		ENSMUSG00000032942	238.479	-0.56189	8.64621e-05	0.0193422	Ucp3				ENSMUSG00000000562	Adora3	41.9505	-0.00480302	0.826553	0.968469	49.0967	0.0119092	0.141472	0.840295
ENSMUSG00000040152	226.619	-0.992035	7.86498e-07	0.000151235	Thbs1		ENSMUSG00000015806	6810.37	-0.390425	8.98744e-05	0.0198633	Qdpr				ENSMUSG00000000563	Atp5pb	7018.53	0.0121036	0.765315	0.949246	5834.57	-0.0544229	0.0572859	0.740157
ENSMUSG00000050473	138.122	-1.40454	7.96095e-07	0.000151258	Slc35d3		ENSMUSG00000036867	85.8328	0.931142	9.13452e-05	0.019948	Smad6				ENSMUSG00000000567	Sox9	1399.98	-0.0061513	0.897665	0.984587	1392.84	0.0545392	0.0685108	0.76492
ENSMUSG00000032336	18168.2	-0.561417	8.88834e-07	0.00016539	Nptn		ENSMUSG00000050288	1106.41	0.6521	9.29459e-05	0.0200588	Fzd2				ENSMUSG00000000568	Hnrnpd	3508.61	-0.0186557	0.698875	0.934264	3150.42	-0.0139238	0.522824	0.940044
ENSMUSG00000074634	365.806	-0.686382	8.91198e-07	0.00016539	Tmem267		ENSMUSG00000063260	62.9252	1.00771	9.5001e-05	0.0202639	Syt10				ENSMUSG00000000579	Dynlt1c	28.6277	0.00739822	0.732014	0.942283	28.2656	0.00758189	0.358891	0.919667
ENSMUSG00000040373	428.901	-0.694124	1.13218e-06	0.000205335	Cacng5		ENSMUSG00000055027	341.332	-0.657951	0.000105995	0.0223492	Smyd1				ENSMUSG00000000581	C1d	601.983	0.00131839	0.97857	0.996908	535.374	-0.00823808	0.650093	0.961235
ENSMUSG00000021194	7200.28	-0.42907	1.12228e-06	0.000205335	Chga		ENSMUSG00000028532	924.319	0.482227	0.000113533	0.0236665	Cachd1				ENSMUSG00000000594	Gm2a	8509.48	-0.0903131	0.113797	0.502063	8035.68	-0.018087	0.585116	0.947222
ENSMUSG00000003934	4240.59	-0.491246	1.31622e-06	0.000236032	Efnb3		ENSMUSG00000093954	61.7889	-0.919357	0.000119588	0.0246485	Gm16867				ENSMUSG00000000600	Krit1	1201	0.0367638	0.446274	0.830199	1202.37	0.0596393	0.0233336	0.592021
ENSMUSG00000060988	515.959	-0.615754	1.33627e-06	0.000236965	Galnt13		ENSMUSG00000051627	145.335	-0.74956	0.000122975	0.0250651	H1f4				ENSMUSG00000000605	Clcn4	9161.46	-0.11567	0.0680415	0.39749	9195.21	0.00969094	0.639615	0.957535
ENSMUSG00000028971	314.421	-0.674725	1.46076e-06	0.000250845	Cort		ENSMUSG00000019726	1460.39	0.470845	0.000133903	0.0269926	Lyst				ENSMUSG00000000627	Sema4f	1704.63	-0.0343474	0.443593	0.82922	1728.53	0.0249749	0.223216	0.880006
ENSMUSG00000070687	57.9294	-1.38303	1.46169e-06	0.000250845	Htr1d		ENSMUSG00000008845	115.663	0.695382	0.000135482	0.0270138	Cd163				ENSMUSG00000000628	Hk2	249.574	0.0782375	0.138401	0.549065	223.909	0.0182694	0.289055	0.901313
ENSMUSG00000030342	3169.2	-0.594115	1.4368e-06	0.000250845	Cd9		ENSMUSG00000025491	66.8173	0.834527	0.000138318	0.0272828	Ifitm1				ENSMUSG00000000631	Myo18a	10541.2	0.0915544	0.0850966	0.441976	9187.84	0.00289755	0.915601	0.992082
ENSMUSG00000051855	844.744	-0.635527	1.53642e-06	0.000258543	Mest		ENSMUSG00000102331	33.1115	1.93509	0.00014523	0.0280093	NA				ENSMUSG00000000632	Sez6	7356.64	-0.479982	2.61598e-07	6.01634e-05	8116.81	0.0121187	0.499519	0.936406
ENSMUSG00000025400	287.774	-0.672967	1.55095e-06	0.000258543	Tac2		ENSMUSG00000057751	243.339	0.684273	0.00014602	0.0280093	Megf6				ENSMUSG00000000673	Haao	14.1963	-0.0159242	0.320343	NA	12.3351	-0.00743568	0.212419	0.875249
ENSMUSG00000019890	154.726	-0.893351	1.56328e-06	0.000258543	Nts		ENSMUSG00000021676	592.524	0.490507	0.000146581	0.0280093	Iqgap2				ENSMUSG00000000682	Cd52	138.351	-0.527786	0.00059211	0.0223935	129.923	-0.317344	0.00566784	0.306699
ENSMUSG00000035274	678.214	-0.619902	1.58754e-06	0.000258543	Tpbg		ENSMUSG00000040740	677.414	-0.46387	0.000150653	0.0284906	Slc25a34				ENSMUSG00000000686	Abhd15	57.1542	-0.0109596	0.735287	0.944088	58.3154	0.00602332	0.485331	0.933921
ENSMUSG00000041046	564.96	-0.496151	1.58595e-06	0.000258543	Ramp3		ENSMUSG00000024451	570.478	0.537239	0.000163604	0.030624	Arap3				ENSMUSG00000000693	Loxl3	385.109	-0.090438	0.11004	0.49398	406.489	0.0274407	0.185202	0.865948
ENSMUSG00000063171	422.026	0.540976	1.70629e-06	0.000275075	NA		ENSMUSG00000042644	181.992	0.674302	0.000173953	0.0322323	Itpr3				ENSMUSG00000000708	Kat2b	1278.57	0.0299968	0.542332	0.878648	1116.33	-0.00839038	0.690319	0.964809
ENSMUSG00000040258	264.935	-0.695814	1.97712e-06	0.000315549	Nxph4		ENSMUSG00000110996	85.6592	-0.766272	0.000197835	0.0362577	Gm36251				ENSMUSG00000000711	Rab5b	6184.79	0.0436003	0.381348	0.792799	5217.74	-0.0383799	0.157113	0.852687
ENSMUSG00000050121	1241.66	-0.666242	2.01845e-06	0.000318955	Opalin		ENSMUSG00000000078	882.903	0.355472	0.000199631	0.0362577	Klf6				ENSMUSG00000000732	Icosl	284.271	-0.0699164	0.092203	0.459575	308.451	0.00739452	0.558561	0.943514
ENSMUSG00000073680	3128.92	-0.462053	2.22434e-06	0.000348044	Tmem88b		ENSMUSG00000091460	29.952	-1.18076	0.000212047	0.0381352	NA				ENSMUSG00000000738	Spg7	3336.84	0.0286011	0.563512	0.887211	2994.2	0.00239489	0.932536	0.992188
ENSMUSG00000026834	343.76	-0.77149	2.41333e-06	0.000361529	Acvr1c		ENSMUSG00000058396	99.4277	0.762454	0.000234828	0.0410256	Gpr182				ENSMUSG00000000739	Sult5a1	11.3794	0.0186936	0.270814	NA	8.61054	0.00106595	0.838153	0.985968
ENSMUSG00000037771	3512.34	-0.505679	2.41315e-06	0.000361529	Slc32a1		ENSMUSG00000110841	455.911	-0.399557	0.000232665	0.0410256	NA				ENSMUSG00000000740	Rpl13	16859.5	0.0522013	0.30051	0.739182	14203.2	-0.0242455	0.21503	0.876225
ENSMUSG00000029219	64.2613	-1.44758	2.42379e-06	0.000361529	Slc10a4		ENSMUSG00000036181	1462.54	-0.465899	0.000234362	0.0410256	H1f2				ENSMUSG00000000743	Chmp1a	4486.89	0.0232128	0.597527	0.899928	3915.7	-0.0226421	0.390736	0.927289
ENSMUSG00000096883	234.632	-0.69745	2.34731e-06	0.000361529	Shisa8		ENSMUSG00000034881	66.39	1.0216	0.000257494	0.044561	Tbxa2r				ENSMUSG00000000751	Rpa1	1894.2	0.144924	0.0308191	0.264022	1559.54	-0.0104007	0.636548	0.956822
ENSMUSG00000056812	4337.65	-0.564777	2.40745e-06	0.000361529	St8sia3		ENSMUSG00000032006	211.117	0.558851	0.000264479	0.0453421	Pdgfd				ENSMUSG00000000753	Serpinf1	726.32	-0.207235	0.0154746	0.180934	765.852	0.0158875	0.460045	0.929813
ENSMUSG00000027965	532.679	-0.852712	2.62418e-06	0.000382512	Olfm3		ENSMUSG00000034936	405.072	-0.595189	0.000268636	0.0456284	Arl4d				ENSMUSG00000000759	Tubgcp3	1139.93	0.030106	0.542384	0.878648	1059.15	0.0305947	0.331091	0.910434
ENSMUSG00000045731	336.904	-0.63169	2.63636e-06	0.000382512	Pnoc		ENSMUSG00000018076	3099.97	0.323281	0.000282154	0.0469257	Med13l				ENSMUSG00000000766	Oprm1	12.602	-0.017941	0.267312	NA	14.3187	0.0010722	0.871975	0.989644
ENSMUSG00000020604	687.472	-0.585947	2.63457e-06	0.000382512	Arsg		ENSMUSG00000018566	89.4514	0.698351	0.000279921	0.0469257	Slc2a4				ENSMUSG00000000776	Polr3d	414.257	0.0442277	0.373348	0.787456	366.62	0.00454622	0.818827	0.984452
ENSMUSG00000044033	1419.9	0.417853	2.6809e-06	0.000385471	Ccdc141		ENSMUSG00000071847	2817.68	0.605421	0.000283948	0.0469257	Apcdd1				ENSMUSG00000000782	Tcf7	174.532	-0.000884922	0.97955	0.996908	207.28	0.535638	0.000828684	0.0950086
ENSMUSG00000003411	901.436	-0.714393	2.8598e-06	0.000407522	Rab3b		ENSMUSG00000046280	167.32	0.832241	0.000290498	0.0475794	She				ENSMUSG00000000787	Ddx3x	4143.46	-0.161366	0.0171747	0.192899	4165.74	0.0112264	0.583352	0.947222
ENSMUSG00000025905	220.79	-0.719258	2.90606e-06	0.000410449	Oprk1		ENSMUSG00000020427	441.031	0.404856	0.000308012	0.0500015	Igfbp3				ENSMUSG00000000791	Il12rb1	77.1557	-0.112913	0.023212	0.231265	79.5532	-0.00747864	0.548503	0.942453
ENSMUSG00000023945	89.3726	-1.05323	3.43974e-06	0.000481564	Slc5a7		ENSMUSG00000004105	280.247	0.690502	0.000317029	0.0501868	Angptl2				ENSMUSG00000000792	Slc5a5	608.236	-0.499231	1.12623e-05	0.00119037	616.95	-0.0406719	0.115283	0.813448
ENSMUSG00000051111	1150.41	-0.673134	3.54156e-06	0.000491507	Sv2c		ENSMUSG00000031431	3017.99	0.387402	0.000314131	0.0501868	Tsc22d3				ENSMUSG00000000794	Kcnn3	1473.59	-0.0817907	0.134614	0.542018	1376.49	-0.0244069	0.321597	0.907362
ENSMUSG00000058006	1582.19	-0.410687	3.67546e-06	0.000505692	Mdn1		ENSMUSG00000024066	169.812	0.741697	0.000317361	0.0501868	Xdh				ENSMUSG00000000804	Usp32	5088.13	0.044415	0.379395	0.7926	4434.96	-0.0114041	0.625623	0.955096
ENSMUSG00000029211	2580.5	-0.550009	3.85778e-06	0.000521781	Gabra4		ENSMUSG00000041695	531.847	0.57779	0.000328607	0.0514161	Kcnj2				ENSMUSG00000000805	Car4	1733.23	-0.0243352	0.596121	0.89966	1690.34	0.0159567	0.422124	0.928711
ENSMUSG00000002831	73.4266	1.43762	3.82847e-06	0.000521781	Plin4		ENSMUSG00000037946	758.807	-0.387147	0.000330741	0.0514161	Fgd3				ENSMUSG00000000811	Txnrd3	221.147	-0.0137738	0.758544	0.947548	196.905	-0.012877	0.482662	0.933766
ENSMUSG00000070520	781.087	-0.542817	4.18444e-06	0.000561208	Nsmce3		ENSMUSG00000052688	227.299	-0.512636	0.000344399	0.0530895	Rab7b				ENSMUSG00000000823	Zfp512b	2643.54	0.0359795	0.464403	0.840406	2317.78	-0.00422119	0.842381	0.986746
ENSMUSG00000085609	165.744	-1.17291	4.59555e-06	0.000611208	1700016P03Rik		ENSMUSG00000032327	382.243	0.405051	0.000363017	0.0554931	Stra6				ENSMUSG00000000826	Dnajc5	10043.5	0.0231769	0.649466	0.921065	8857.12	-0.0167628	0.523947	0.940044
ENSMUSG00000034936	437.902	-0.706616	4.71592e-06	0.000617394	Arl4d		ENSMUSG00000028645	5990.23	0.668734	0.000366713	0.055595	Slc2a1				ENSMUSG00000000827	Tpd52l2	1658.24	0.017383	0.721447	0.939797	1438.68	-0.0268824	0.304455	0.907241
ENSMUSG00000058626	56.7969	1.69721	4.71942e-06	0.000617394	Capn11		ENSMUSG00000048218	502.277	0.428066	0.000372393	0.0559932	Amigo2				ENSMUSG00000000838	Fmr1	1533.16	-0.00715211	0.873843	0.980719	1463.14	0.0124508	0.499956	0.936408
ENSMUSG00000062093	31.0192	1.59895	4.92937e-06	0.000639616	NA		ENSMUSG00000084289	227.621	-0.478924	0.000378614	0.0562888	NA				ENSMUSG00000000861	Bcl11a	1775.94	0.00804538	0.85695	0.977062	1625.34	0.00411158	0.824211	0.984652
ENSMUSG00000042408	851.034	-0.427261	4.98409e-06	0.000641501	Zmym6		ENSMUSG00000019577	918.999	-0.403939	0.00038135	0.0562888	Pdk4				ENSMUSG00000000876	Pxmp4	978.956	0.0075515	0.874795	0.98101	812.314	-0.0802941	0.0307028	0.644407
ENSMUSG00000118642	74.8327	-1.23528	5.13835e-06	0.000656065	NA		ENSMUSG00000119895	77.6406	-0.00665054	0.000383564	0.0562888	Gm22513				ENSMUSG00000000881	Dlg3	3495.35	0.0609976	0.24393	0.683963	2991.68	-0.00662836	0.751101	0.974313
ENSMUSG00000048038	311.941	-0.896081	5.27952e-06	0.000668739	Ccdc187		ENSMUSG00000069833	1390.97	0.441388	0.000399637	0.0581821	Ahnak				ENSMUSG00000000884	Gnb1l	107.003	0.0121492	0.749081	0.945762	104.211	0.0164529	0.268969	0.894922
ENSMUSG00000052374	658.939	-0.642109	5.43256e-06	0.000682706	Actn2		ENSMUSG00000000031	46.7582	-0.96333	0.000405302	0.0585422	H19				ENSMUSG00000000889	Dbh	20.3267	-0.033248	0.100781	NA	19.3185	-0.00819888	0.226159	0.883173
ENSMUSG00000074505	2416.22	-0.667899	5.98293e-06	0.000745997	Fat3		ENSMUSG00000030256	1464.4	0.344692	0.000417083	0.0597732	Bhlhe41				ENSMUSG00000000901	Mmp11	102.69	-0.0833395	0.0811145	0.433552	87.6756	-0.0331547	0.0251017	0.60374
ENSMUSG00000050010	73.4769	-1.02793	6.47709e-06	0.000795188	Shisa3		ENSMUSG00000114934	31.2258	-1.0874	0.00043227	0.0614695	NA				ENSMUSG00000000902	Smarcb1	1575.47	0.0185679	0.703506	0.934307	1345.57	-0.032773	0.197731	0.872721
ENSMUSG00000039629	707.108	-0.621488	6.45359e-06	0.000795188	Strip2		ENSMUSG00000004951	174.368	0.763365	0.000436011	0.0615245	Hspb1				ENSMUSG00000000915	Hip1r	4799.34	0.065913	0.216233	0.653003	4119.1	-0.0163441	0.53054	0.941442
ENSMUSG00000032373	507.667	-0.601706	7.14511e-06	0.000870503	Car12		ENSMUSG00000054226	4395.32	-0.370128	0.00045383	0.0630686	Tprkb				ENSMUSG00000000916	Nsun5	373.198	0.0255361	0.586012	0.896975	352.488	0.0201837	0.283445	0.898171
ENSMUSG00000030075	711.552	-0.610775	7.26126e-06	0.000877953	Cntn3		ENSMUSG00000021263	112.257	0.998024	0.000452051	0.0630686	Degs2				ENSMUSG00000000934	Top1mt	412.39	0.102836	0.0895625	0.452921	360.471	0.0124961	0.537864	0.942198
ENSMUSG00000029832	128.23	-0.772401	7.57853e-06	0.000909424	Nfe2l3		ENSMUSG00000023153	50.0368	0.879103	0.000497504	0.0686181	Tmem52				ENSMUSG00000000948	NA	88.5213	-0.023824	0.510442	0.8653	86.1059	0.00173388	0.899844	0.991153
ENSMUSG00000025324	466.635	0.71953	7.6951e-06	0.000916521	Atp10a		ENSMUSG00000054720	1378.42	0.559923	0.000513136	0.070246	Lrrc8c				ENSMUSG00000000957	Mmp14	1360.04	-0.0934247	0.0983373	0.471574	1091.47	-0.623053	5.66688e-06	0.00236257
ENSMUSG00000051335	4774.36	0.423443	7.9023e-06	0.000934228	Gfod1		ENSMUSG00000031684	184.096	0.510699	0.000519904	0.0706453	Slc10a7				ENSMUSG00000000958	Slc7a7	110.121	0.0128804	0.722891	0.939811	101.448	0.00627342	0.619758	0.955096
ENSMUSG00000021750	93790.9	0.358241	7.98045e-06	0.000936529	Fam107a		ENSMUSG00000039304	107.971	0.744671	0.000540445	0.0728965	Tnfsf10				ENSMUSG00000000959	Oxa1l	1942.55	-0.0174731	0.741057	0.944337	1716.84	-0.0247258	0.311482	0.907362
ENSMUSG00000042807	1036.89	-0.404527	8.26163e-06	0.000957213	Hecw2		ENSMUSG00000043993	170.706	0.541017	0.000593631	0.078438	NA				ENSMUSG00000000976	Heatr6	734.725	0.0278861	0.559182	0.885257	657.377	0.00179626	0.933751	0.992349
ENSMUSG00000048756	3571.61	0.339	8.29247e-06	0.000957213	Foxo3		ENSMUSG00000023067	486.259	-0.412827	0.000594357	0.078438	Cdkn1a				ENSMUSG00000000982	Ccl3	9.05262	0.00749996	0.606743	NA	12.1659	0.0102023	0.0591062	0.74263
ENSMUSG00000024121	12867.3	-0.495861	8.33663e-06	0.000957213	Atp6v0c		ENSMUSG00000003541	252.997	0.541298	0.000591185	0.078438	Ier3				ENSMUSG00000000983	Wfdc18	43.5806	-0.0855992	0.0293599	0.257605	38.9534	-0.023344	0.0331021	0.662055
ENSMUSG00000030711	806.762	0.501966	9.76655e-06	0.00111339	Sult1a1		ENSMUSG00000040490	766.397	0.535161	0.000601138	0.0787662	Lrfn2				ENSMUSG00000001014	Icam4	15.2916	-0.0329891	0.0768179	NA	14.1166	-0.00818211	0.162945	0.85813
ENSMUSG00000038370	2969.31	-0.657327	9.96044e-06	0.0011195	Pcp4l1		ENSMUSG00000086970	182.441	-0.536002	0.000614255	0.0793513	NA				ENSMUSG00000001016	Ilf2	1612.16	-0.00809459	0.864272	0.979185	1437.54	-0.0136887	0.520929	0.940044
ENSMUSG00000053475	229.001	-0.734222	9.92265e-06	0.0011195	Tnfaip6		ENSMUSG00000027977	747.589	0.348847	0.000613502	0.0793513	Ndst3				ENSMUSG00000001017	Chtop	4837.9	0.00335528	0.942814	0.992926	4251.67	-0.0150417	0.471385	0.932743
ENSMUSG00000026519	1409.75	-0.699086	1.01614e-05	0.00112622	Tmem63a		ENSMUSG00000118642	69.6925	-0.0370991	0.000622442	0.0798467	NA				ENSMUSG00000001018	Snapin	2751.32	-0.0127607	0.771376	0.950816	2321.93	-0.0674776	0.0381917	0.6783
ENSMUSG00000056222	9793	-0.541888	1.01035e-05	0.00112622	Spock1		ENSMUSG00000015484	991.208	-0.398753	0.000634148	0.0806726	Fam163a				ENSMUSG00000001020	S100a4	19.1084	-0.0157978	0.452854	NA	18.3371	-0.00285473	0.679142	0.962864
ENSMUSG00000095041	4277.3	-1.3484	1.03609e-05	0.00114041	NA		ENSMUSG00000062563	212.792	0.502355	0.000637676	0.0806726	Cys1				ENSMUSG00000001021	S100a3	17.1349	-0.00095327	0.957109	NA	15.9252	0.000566199	0.932048	0.992082
ENSMUSG00000019232	3229.63	0.532872	1.04568e-05	0.00114309	Etnppl		ENSMUSG00000042745	717.767	0.533909	0.000661004	0.0830511	Id1				ENSMUSG00000001025	S100a6	830.616	-0.0543699	0.292924	0.733229	732.64	-0.0334976	0.134171	0.835272
ENSMUSG00000025468	5168.07	-0.333805	1.06218e-05	0.00114544	Caly		ENSMUSG00000104415	584.923	0.357991	0.000675009	0.0842338	NA				ENSMUSG00000001029	Icam2	118.19	-0.0376484	0.275572	0.716058	127.381	0.0116111	0.359988	0.919676
ENSMUSG00000038677	147.535	-0.854031	1.05795e-05	0.00114544	Scube3		ENSMUSG00000030157	240.724	0.647359	0.000705217	0.0874088	Clec2d				ENSMUSG00000001034	Mapk7	784.201	0.00680524	0.888281	0.983441	695.633	-0.0102203	0.647627	0.959946
ENSMUSG00000036106	657.506	0.470024	1.08789e-05	0.00116529	Prr5		ENSMUSG00000120908	83.3716	-0.615533	0.000717266	0.0883055	Gm39283				ENSMUSG00000001036	Epn2	4100.64	0.00339363	0.953186	0.993586	3691.58	-0.00763761	0.784595	0.981332
ENSMUSG00000014782	104.881	0.879019	1.11621e-05	0.00118765	Plekhg4		ENSMUSG00000036446	96.0917	0.736234	0.000740592	0.0905694	Lum				ENSMUSG00000001039	B9d1	388.083	-0.0287023	0.543176	0.878715	345.888	-0.0169645	0.362912	0.92134
ENSMUSG00000000792	608.236	-0.499231	1.12623e-05	0.00119037	Slc5a5		ENSMUSG00000037405	223.518	0.51193	0.000746654	0.090706	Icam1				ENSMUSG00000001052	Sec24b	1438.25	0.124589	0.0425057	0.312047	1256.31	0.0149928	0.570615	0.946277
ENSMUSG00000048154	3255.08	-0.368298	1.16086e-05	0.00121891	Kmt2d		ENSMUSG00000025427	2567.43	0.309086	0.000753236	0.0909037	Ark2c				ENSMUSG00000001053	N4bp3	311.409	0.0110539	0.790372	0.957866	287.195	0.00846754	0.633885	0.956059
ENSMUSG00000037843	4264.81	-0.41251	1.17971e-05	0.0012306	Vstm2l		ENSMUSG00000028978	436.894	0.622608	0.00076796	0.0917013	Nos3				ENSMUSG00000001054	Rmnd5b	1227.66	0.0039763	0.934997	0.991836	1133.4	0.00947634	0.686563	0.963436
ENSMUSG00000039830	1330.56	-0.530559	1.25949e-05	0.00130529	Olig2		ENSMUSG00000034037	215.693	0.653287	0.000769843	0.0917013	Fgd5				ENSMUSG00000001056	Nhp2	763.469	-0.0392739	0.429197	0.821463	661.002	-0.0404446	0.0884658	0.79696
ENSMUSG00000060716	982.813	-0.387953	1.32368e-05	0.00136296	Plekhh1		ENSMUSG00000029608	26149.2	-0.259416	0.000786913	0.0931242	Rph3a				ENSMUSG00000001062	Vps9d1	2934.78	0.166222	0.011306	0.150445	2498.61	0.00423311	0.769504	0.978124
ENSMUSG00000036634	10858.9	-0.550497	1.34128e-05	0.00137223	Mag		ENSMUSG00000066438	133.091	-0.536814	0.000797018	0.0931242	Plekhd1				ENSMUSG00000001065	Zfp276	843.869	-0.0641673	0.206101	0.640873	843.41	0.00906152	0.600951	0.951746
ENSMUSG00000056296	2391.92	-0.56746	1.35474e-05	0.00137718	Synpr		ENSMUSG00000096210	3959.62	-0.301907	0.000792093	0.0931242	H1f0				ENSMUSG00000001082	Mfsd10	654.263	-0.1056	0.0830542	0.437174	666.179	0.0177303	0.416763	0.928711
ENSMUSG00000026576	53032	-0.488104	1.4781e-05	0.00146704	Atp1b1		ENSMUSG00000022220	161.963	0.743761	0.000810258	0.0940719	Adcy4				ENSMUSG00000001089	Luzp1	2154.87	0.261857	0.000321286	0.0145674	1861.47	0.046678	0.119701	0.816006
ENSMUSG00000018589	335.123	-0.597754	1.47991e-05	0.00146704	Glra2		ENSMUSG00000000782	207.28	0.535638	0.000828684	0.0950086	Tcf7				ENSMUSG00000001098	Kctd10	1819.47	0.0164712	0.734956	0.94398	1611	-0.00925916	0.612266	0.95387
ENSMUSG00000064141	50.8612	-1.55909	1.47438e-05	0.00146704	Zfp69		ENSMUSG00000036904	210.654	0.551706	0.000824474	0.0950086	Fzd8				ENSMUSG00000001100	Poldip2	4592.09	0.0437817	0.371075	0.78697	3978.14	-0.0205932	0.441017	0.928711
ENSMUSG00000018171	3598.14	-0.570997	1.45754e-05	0.00146704	Vmp1		ENSMUSG00000037990	1215.55	0.322332	0.000836978	0.0953635	Sh3rf3				ENSMUSG00000001103	Sebox	78.8507	0.0120641	0.730094	0.941538	71.4256	0.00354013	0.775519	0.980017
ENSMUSG00000027004	741.566	-0.492187	1.54559e-05	0.00151938	Frzb		ENSMUSG00000039103	174.235	-0.554141	0.000856057	0.0969353	Nexn				ENSMUSG00000001105	Ift20	1307.9	0.026097	0.594767	0.898653	1170.91	0.000700894	0.970635	0.995139
ENSMUSG00000021087	38369.3	-0.500533	1.55175e-05	0.00151938	Rtn1		ENSMUSG00000047459	3171.78	-0.311324	0.00095637	0.10763	Dynlrb1				ENSMUSG00000001119	Col6a1	2397.08	-0.0110511	0.775408	0.952208	2240.59	0.00113955	0.939631	0.992994
ENSMUSG00000033342	1579.63	-0.547313	1.57308e-05	0.00153088	Plppr5		ENSMUSG00000009734	36.3148	-0.0362116	0.000964847	0.107922	Pou6f2				ENSMUSG00000001120	Pcbp3	1066.19	0.0143032	0.742233	0.944338	988.45	0.00717704	0.660374	0.961636
ENSMUSG00000022893	408.928	-0.718497	1.61675e-05	0.00156384	Adamts1		ENSMUSG00000025511	601.4	0.469343	0.00100275	0.111482	Tspan4				ENSMUSG00000001123	Lgals9	518.695	-0.0837784	0.125011	0.522843	471.627	-0.0333575	0.134437	0.835319
ENSMUSG00000031700	4599.27	0.319362	1.63795e-05	0.0015748	Gpt2		ENSMUSG00000029059	2044.83	-0.318159	0.00101705	0.11239	Prxl2b				ENSMUSG00000001127	Araf	3650.29	-0.0517589	0.296413	0.736276	3381.7	-0.00782219	0.746375	0.973586
ENSMUSG00000070867	374.303	0.492175	1.70149e-05	0.00161641	Trabd2b		ENSMUSG00000044674	705.353	0.394474	0.00104005	0.114244	Fzd1				ENSMUSG00000001128	Cfp	436.921	0.371116	0.000499109	0.0201156	376.761	0.0348509	0.0869484	0.795998
ENSMUSG00000019877	22773.9	-0.508915	1.6983e-05	0.00161641	Serinc1		ENSMUSG00000027514	14.9578	-0.0217881	0.0010622	0.115982	Zbp1				ENSMUSG00000001131	Timp1	37.5733	-0.0178025	0.518676	0.868386	32.9169	-0.00943695	0.315176	0.907362
ENSMUSG00000025473	134.261	0.865177	1.74975e-05	0.00165243	Adam8		ENSMUSG00000026193	3581.55	0.491149	0.001073	0.116219	Fn1				ENSMUSG00000001134	Uxt	182.424	-0.0362447	0.419124	0.816793	154.283	-0.0414185	0.0437745	0.693437
ENSMUSG00000037465	530.535	-0.493328	1.83562e-05	0.00172332	Klf10		ENSMUSG00000033327	292.021	0.604333	0.00107704	0.116219	Tnxb				ENSMUSG00000001138	Cnnm3	1555.09	-0.124565	0.0564743	0.36183	1561.59	0.00699099	0.727931	0.969728
ENSMUSG00000056665	1956.57	-0.424898	1.91982e-05	0.00179183	Them6		ENSMUSG00000020014	236.262	0.600193	0.00109607	0.117581	Cfap54				ENSMUSG00000001143	Lman2l	1687.45	-0.00164038	0.970734	0.996659	1510.01	-0.00814662	0.689143	0.964339
ENSMUSG00000118458	57.5645	1.04506	2.00612e-05	0.00185074	NA		ENSMUSG00000052837	1065.04	-0.611312	0.00115309	0.122978	Junb				ENSMUSG00000001150	Mcm3ap	1865.26	0.225125	0.00591195	0.102895	1594.73	0.0243177	0.299657	0.906755
ENSMUSG00000019647	1831.38	-0.568397	1.99647e-05	0.00185074	Sema6a		ENSMUSG00000034258	148.862	0.721661	0.00120082	0.127328	Flvcr2				ENSMUSG00000001151	Pcnt	1240.56	0.055597	0.282437	0.722966	1175.98	0.0426891	0.098224	0.807408
ENSMUSG00000024610	400.867	-0.486617	2.08482e-05	0.00191228	Cd74		ENSMUSG00000015468	395.86	0.54169	0.00121561	0.128156	Notch4				ENSMUSG00000001156	Mxd1	797.854	-0.00791212	0.868628	0.979834	778.558	0.0370517	0.152472	0.849057
ENSMUSG00000059142	424.56	-0.446792	2.12527e-05	0.00193825	Zfp945		ENSMUSG00000050931	126.357	0.597706	0.00123444	0.128391	Sgms2				ENSMUSG00000001157	Gmcl1	883.37	-0.10331	0.0884512	0.450728	850.14	-0.00461134	0.837338	0.985946
ENSMUSG00000047907	5279.8	0.328462	2.34097e-05	0.00210944	Tshz2		ENSMUSG00000035674	3234.71	-0.287833	0.00123128	0.128391	Ndufa3				ENSMUSG00000001158	Snrnp27	788.487	0.0357127	0.474598	0.847458	687.639	-0.00912977	0.656604	0.961636
ENSMUSG00000027858	8760.31	-0.510454	2.35264e-05	0.00210944	Tspan2		ENSMUSG00000020190	1376.66	-0.322401	0.00123884	0.128391	Mknk2				ENSMUSG00000001166	Oas1c	41.2614	-0.00216225	0.93776	0.992057	33.9234	-0.00894003	0.352274	0.917572
ENSMUSG00000120027	56.2036	-0.999368	2.35136e-05	0.00210944	NA		ENSMUSG00000022797	4927.53	0.368974	0.00125139	0.128964	Tfrc				ENSMUSG00000001173	Ocrl	2155.9	0.152482	0.0180351	0.198276	1892.74	0.0229954	0.348879	0.917572
ENSMUSG00000038173	702.683	-0.70786	2.44301e-05	0.00217824	Enpp6		ENSMUSG00000032010	2452.06	0.305556	0.00126203	0.129334	Usp2				ENSMUSG00000001175	Calm1	106341	0.0225531	0.642113	0.917633	93827.6	-0.0171292	0.610767	0.95387
ENSMUSG00000009207	716.368	-0.538311	2.51446e-05	0.00222948	Lnpk		ENSMUSG00000097156	3860.92	0.385493	0.00131135	0.133618	Gm3764				ENSMUSG00000001211	Agpat3	25632.8	0.0199627	0.666987	0.925562	22893.2	-0.00129016	0.919891	0.992082
ENSMUSG00000032024	756.314	-0.474139	2.69027e-05	0.00237219	Clmp		ENSMUSG00000037003	772.15	0.419673	0.00132569	0.133618	Tns2				ENSMUSG00000001227	Sema6b	5532.65	-0.0668702	0.217728	0.654718	5660.75	0.0293847	0.180896	0.864295
ENSMUSG00000040511	248.126	-0.631452	2.7286e-05	0.00239277	Pvr		ENSMUSG00000022696	2374.28	0.331566	0.00131895	0.133618	Sidt1				ENSMUSG00000001228	Uhrf1	86.4195	0.0197889	0.558327	0.885117	74.619	0.000303358	0.982389	0.997438
ENSMUSG00000060862	442.822	0.481416	2.77763e-05	0.00242246	Zbtb40		ENSMUSG00000039620	310.174	-0.401631	0.00133481	0.133802	Trmt9b				ENSMUSG00000001229	Dpp9	1843.03	0.0982994	0.0983904	0.471574	1603.24	0.00818445	0.709494	0.967622
ENSMUSG00000048355	681.553	-0.501231	2.80206e-05	0.00243048	Arxes1		ENSMUSG00000028780	1012.16	0.511635	0.00134824	0.134414	Sema3c				ENSMUSG00000001240	Ramp2	966.065	0.082078	0.141179	0.554568	1082.77	0.623535	2.546e-05	0.00729748
ENSMUSG00000033278	1238.96	-0.550139	2.96955e-05	0.00256184	Ptprm		ENSMUSG00000061086	550.333	-0.333535	0.00135944	0.134798	Myl4				ENSMUSG00000001247	Lsr	428.116	0.0411318	0.298961	0.738267	418.185	0.0248457	0.0837094	0.784496
ENSMUSG00000021624	165.8	-0.775705	3.03023e-05	0.00260013	Cd180		ENSMUSG00000022389	12655.8	0.245496	0.00141906	0.139953	Tef				ENSMUSG00000001248	Gramd1a	3686.73	-0.0692677	0.200313	0.63235	3603.52	0.00956719	0.642736	0.958375
ENSMUSG00000044288	3598.21	-0.523599	3.17884e-05	0.00271306	Cnr1		ENSMUSG00000039062	366.974	0.432956	0.00147902	0.145087	Anpep				ENSMUSG00000001249	Hpn	38.1095	0.0129802	0.637559	0.916294	34.8953	0.00459113	0.622562	0.955096
ENSMUSG00000051242	246.395	-0.56512	3.357e-05	0.00284988	Pcdhb9		ENSMUSG00000020644	3376.3	-0.28693	0.00149758	0.146126	Id2				ENSMUSG00000001260	Gabrg1	1439.36	-0.0706128	0.163063	0.582717	1394.39	-0.00353056	0.842723	0.986875
ENSMUSG00000047797	532.577	-0.680736	3.38365e-05	0.0028573	Gjb1		ENSMUSG00000003378	12790.6	0.299194	0.00151749	0.14651	Grik5				ENSMUSG00000001270	Ckb	66332.2	0.0208127	0.670774	0.9275	55114.8	-0.0604641	0.0452028	0.701523
ENSMUSG00000041762	1972.04	-0.488972	3.79308e-05	0.00318619	Gpr155		ENSMUSG00000033446	222.085	0.53708	0.00151449	0.14651	Lpar6				ENSMUSG00000001280	Sp1	843.889	-0.0217039	0.65637	0.922054	779.303	-0.000601976	0.974617	0.996158
ENSMUSG00000033579	2185.84	-0.626758	3.92105e-05	0.00327644	Fa2h		ENSMUSG00000074364	313.402	0.470708	0.0015475	0.148625	Ehd2				ENSMUSG00000001281	Itgb7	54.7652	-0.0304389	0.306626	0.74475	54.907	-0.000716987	0.937805	0.992643
ENSMUSG00000025933	963.835	-0.419772	4.00114e-05	0.00329542	Tmem14a		ENSMUSG00000081434	13.0711	-0.0187949	0.00158954	0.150648	Gm14165				ENSMUSG00000001285	Myg1	639.522	-0.0184862	0.701462	0.934264	579.567	-0.00876121	0.677471	0.962627
ENSMUSG00000045967	4176.48	-0.495709	4.02635e-05	0.00329542	Gpr158		ENSMUSG00000093577	45.9936	-0.0431213	0.00157774	0.150648	NA				ENSMUSG00000001288	Rarg	394.869	-0.0451602	0.355442	0.781004	415.75	0.0470275	0.0591557	0.74263
ENSMUSG00000027971	176.013	-0.883724	4.01251e-05	0.00329542	Ndst4		ENSMUSG00000053647	143.19	0.753787	0.0015949	0.150648	Gper1				ENSMUSG00000001289	Pfdn5	6226.74	0.042221	0.398449	0.801619	5259.25	-0.0289745	0.23173	0.884664
ENSMUSG00000034714	1662.94	-0.597594	4.01533e-05	0.00329542	Ttyh2		ENSMUSG00000020884	30.6318	-0.0323407	0.00160142	0.150648	Asgr1				ENSMUSG00000001300	Efnb2	1578.32	-0.208237	0.0154207	0.180599	1831.44	0.0854988	0.0174413	0.532255
ENSMUSG00000026347	1086.81	-0.440721	4.09752e-05	0.00333655	Tmem163		ENSMUSG00000022425	12829.7	0.346275	0.00163057	0.151922	Enpp2				ENSMUSG00000001305	Rrp15	234.56	0.0145495	0.747973	0.945455	204.277	-0.00943828	0.601394	0.951853
ENSMUSG00000037996	10323.7	-0.539662	4.29805e-05	0.00348208	Slc24a2		ENSMUSG00000055945	9442.18	-0.292903	0.00163152	0.151922	Prr18				ENSMUSG00000001313	Rnd2	8365.17	0.0168593	0.692472	0.933682	7097.46	-0.0244295	0.194844	0.872218
ENSMUSG00000051851	2058.72	-0.316051	4.47755e-05	0.00359594	Rtl8c		ENSMUSG00000047246	252.25	-0.478536	0.00164995	0.152854	H2bc6				ENSMUSG00000001323	Srr	3960.21	0.0386674	0.436761	0.82513	3365.21	-0.0437846	0.170256	0.862632
ENSMUSG00000107826	52.0691	1.18822	4.48366e-05	0.00359594	NA		ENSMUSG00000095079	12.2116	1.69932	0.00165819	0.152854	Igha				ENSMUSG00000001333	Sync	26.2038	0.0198832	0.411487	0.812186	21.6299	0.000609442	0.938887	0.992994
ENSMUSG00000030500	693.276	-0.539987	4.55032e-05	0.00363115	Slc17a6		ENSMUSG00000081214	11.3241	-0.0159441	0.00169183	0.155175	NA				ENSMUSG00000001334	Fndc5	4950.24	-0.187623	0.0100494	0.140684	4594.05	-0.0471738	0.103867	0.808675
ENSMUSG00000010803	6702.79	-0.616148	4.64612e-05	0.00368916	Gabra1		ENSMUSG00000016024	414.369	0.471109	0.00170819	0.155846	Lbp				ENSMUSG00000001348	Acp5	19.3241	-0.00493737	0.798113	NA	20.033	0.00361453	0.615297	0.95387
ENSMUSG00000043895	111.39	-0.934848	4.75945e-05	0.00376043	S1pr2		ENSMUSG00000067847	1267.96	-0.309838	0.00172464	0.155846	Romo1				ENSMUSG00000001366	Fbxo9	3152.98	0.0441	0.36735	0.78568	2708.41	-0.0250595	0.344159	0.917377
ENSMUSG00000027375	17836.9	-0.489397	4.91091e-05	0.00386099	Mal		ENSMUSG00000021127	1075.11	0.339019	0.00171627	0.155846	Zfp36l1				ENSMUSG00000001376	Vps50	1666.08	0.0486692	0.34263	0.772698	1500.87	0.00834657	0.67391	0.961802
ENSMUSG00000079055	950.893	-0.433964	4.98333e-05	0.00389872	Slc8a3		ENSMUSG00000107451	196.369	0.441684	0.00174808	0.156424	NA				ENSMUSG00000001380	Hars1	2049.16	0.014698	0.758717	0.947548	1793.06	-0.0124963	0.544123	0.942453
ENSMUSG00000025932	787.549	0.40945	5.0344e-05	0.00391946	Eya1		ENSMUSG00000121489	170.873	-0.415395	0.00174558	0.156424	1810014B01Rik				ENSMUSG00000001383	Zmat2	4091.53	0.0754659	0.169146	0.591944	3353.62	-0.0288888	0.211781	0.87523
ENSMUSG00000040495	698.18	-0.661561	5.30574e-05	0.00411066	Chrm4		ENSMUSG00000027695	508.282	0.325266	0.0017924	0.159125	Pld1				ENSMUSG00000001403	Ube2c	44.0715	-0.0679388	0.0549447	0.356471	50.6713	0.00474714	0.653212	0.961636
ENSMUSG00000059991	2389.76	-0.498768	5.44822e-05	0.00418046	Nptx2		ENSMUSG00000004056	8327.9	-0.260562	0.00179562	0.159125	Akt2				ENSMUSG00000001415	Smg5	3177.03	0.0018049	0.971017	0.996659	2875.88	-0.00165522	0.905858	0.992082
ENSMUSG00000022180	3724.59	-0.449569	5.43219e-05	0.00418046	Slc7a8		ENSMUSG00000034903	391.539	0.380725	0.0018294	0.160567	Cobll1				ENSMUSG00000001416	Cct3	2661.1	0.0336958	0.490532	0.855037	2206.79	-0.0367725	0.137671	0.836831
ENSMUSG00000042425	2563.66	0.360983	5.56949e-05	0.00425307	Frmpd3		ENSMUSG00000036295	1690.79	0.408881	0.00182088	0.160567	Lrrn3				ENSMUSG00000001418	Glmp	1867.98	-0.151318	0.0334744	0.276758	1947.43	0.0149831	0.395815	0.927289
ENSMUSG00000032625	895.629	-0.545819	5.7479e-05	0.0043684	Thsd7a		ENSMUSG00000074457	4453.33	-0.307494	0.00184904	0.161518	S100a16				ENSMUSG00000001419	Mef2d	7413.92	0.0766569	0.163616	0.584027	6612.63	0.0170564	0.51322	0.938448
ENSMUSG00000039740	4960.91	-0.448796	5.78628e-05	0.00437673	Alg2		ENSMUSG00000030830	114.587	-0.854384	0.001909	0.165304	Itgal				ENSMUSG00000001420	Tmem79	28.5192	-0.038762	0.138097	0.548983	30.1756	-0.000933128	0.914392	0.992082
ENSMUSG00000028680	457.263	-0.429325	5.913e-05	0.00445148	Plk3		ENSMUSG00000048200	138.553	0.524309	0.0019104	0.165304	Cracr2b				ENSMUSG00000001424	Snd1	2463.21	-0.0992757	0.0841797	0.439658	2317.75	-0.0123024	0.598674	0.95109
ENSMUSG00000035864	43667.6	-0.481397	6.10474e-05	0.00453882	Syt1		ENSMUSG00000026814	1678.62	0.531051	0.00194019	0.166222	Eng				ENSMUSG00000001435	Col18a1	182.796	0.0200773	0.636388	0.915643	169.155	0.0109843	0.49164	0.936007
ENSMUSG00000053253	3103.98	-0.454562	6.11432e-05	0.00453882	Ndfip2		ENSMUSG00000105891	54.2054	-0.0442131	0.00195487	0.166222	A230001M10Rik				ENSMUSG00000001436	Slc19a1	495.218	-0.0417307	0.310737	0.747905	549.574	0.0208829	0.130369	0.833332
ENSMUSG00000048347	145.072	-0.71668	6.09253e-05	0.00453882	Pcdhb18		ENSMUSG00000049001	615.266	0.433895	0.0019559	0.166222	Ndnf				ENSMUSG00000001440	Kpnb1	6268.31	-0.0113952	0.81287	0.964494	5861.47	0.00950806	0.672175	0.961636
ENSMUSG00000004894	862.793	-0.454432	6.26922e-05	0.00461091	Hapln2		ENSMUSG00000032849	656.466	0.429284	0.00195726	0.166222	Abcc4				ENSMUSG00000001441	Npepps	5535.33	0.131643	0.025738	0.24292	4663.85	-0.0107733	0.660895	0.961636
ENSMUSG00000009075	3175.89	0.374203	6.26857e-05	0.00461091	Cabp7		ENSMUSG00000118458	48.0365	0.723675	0.00202478	0.170379	NA				ENSMUSG00000001445	Mrpl10	1471.65	0.0236169	0.629629	0.912069	1279	-0.0201542	0.408272	0.927289
ENSMUSG00000046743	688.519	-0.519286	6.29988e-05	0.0046122	Fat4		ENSMUSG00000007279	42.1293	0.770631	0.00202025	0.170379	Scube2				ENSMUSG00000001467	Cyp51	8508.13	-0.0134241	0.767482	0.94983	7326.3	-0.0331963	0.143576	0.843433
ENSMUSG00000040943	1751.22	-0.337489	6.55993e-05	0.00476927	Tet2		ENSMUSG00000041193	154.323	-0.400732	0.00205775	0.172362	Pla2g5				ENSMUSG00000001472	Tcf25	20761.9	0.0722818	0.174718	0.601228	17354.3	-0.0399002	0.174149	0.862938
ENSMUSG00000050493	36.3032	1.15489	6.57418e-05	0.00476927	Fam167b		ENSMUSG00000026980	118.094	0.67571	0.00209875	0.174997	Ly75				ENSMUSG00000001473	Tubb6	83.748	-0.0449379	0.245754	0.685826	76.9089	-0.0130671	0.319586	0.907362
ENSMUSG00000043998	897.743	-0.431257	6.74374e-05	0.00487014	Mgat2		ENSMUSG00000024529	69.3006	-0.589038	0.00212003	0.175972	Lox				ENSMUSG00000001482	Def8	2118.93	0.0726368	0.172887	0.597763	1781.34	-0.0312868	0.251482	0.88904
ENSMUSG00000029126	8331.6	-0.378445	6.80589e-05	0.00487094	Nsg1		ENSMUSG00000097675	54.6042	-0.601621	0.00213785	0.176081	NA				ENSMUSG00000001493	Meox1	46.3729	-0.0285327	0.286747	0.72758	44.6498	-0.00473039	0.613311	0.95387
ENSMUSG00000040452	166.439	-0.679581	6.78649e-05	0.00487094	Cdh12		ENSMUSG00000070337	47.4122	-0.0387411	0.00214055	0.176081	Gpr179				ENSMUSG00000001496	Nkx2-1	20.2145	-0.0222387	0.253796	NA	20.9036	-0.00244166	0.707658	0.967622
ENSMUSG00000035686	1372.59	0.35554	6.92019e-05	0.00493063	Thrsp		ENSMUSG00000120639	405.037	-0.335914	0.00215536	0.176509	NA				ENSMUSG00000001506	Col1a1	1388.31	-0.0870528	0.125229	0.522843	1336.06	0.0016615	0.934281	0.992533
ENSMUSG00000020641	112.415	-0.714246	6.96184e-05	0.00493827	Rsad2		ENSMUSG00000017009	6558.22	0.268258	0.00223219	0.181988	Sdc4				ENSMUSG00000001507	Itga3	624.081	-0.257698	0.00619728	0.106543	689.56	0.0347276	0.142427	0.841715
ENSMUSG00000053063	24.9549	-1.69753	7.04829e-05	0.00497746	Clec12a		ENSMUSG00000030126	2331.85	0.23706	0.00228153	0.184425	Tmcc1				ENSMUSG00000001508	Sgca	16.0878	-0.0125558	0.510842	NA	19.5062	0.00827495	0.262714	0.893241
ENSMUSG00000059857	748.239	-0.422797	7.26591e-05	0.00510854	Ntng1		ENSMUSG00000030330	29.6225	0.879601	0.00231236	0.184425	Ing4				ENSMUSG00000001517	Foxm1	99.9731	-0.0580114	0.167941	0.590491	93.9867	-0.0101857	0.455489	0.928711
ENSMUSG00000024084	273.965	-0.616336	7.51703e-05	0.00526192	Qpct		ENSMUSG00000044067	1053.55	0.381022	0.00230725	0.184425	Gpr22				ENSMUSG00000001518	Itfg2	525.335	0.0369824	0.457936	0.836484	449.021	-0.0173509	0.425746	0.928711
ENSMUSG00000024036	196.677	-0.541691	7.59562e-05	0.00529371	Slc37a1		ENSMUSG00000020627	2091.69	0.251403	0.00228273	0.184425	Klhl29				ENSMUSG00000001520	Nrip2	182.064	0.035454	0.382284	0.793956	153.407	-0.00377069	0.791099	0.981571
ENSMUSG00000063531	767.092	-0.585855	7.71409e-05	0.00535291	Sema3e		ENSMUSG00000041362	1259.14	-0.252907	0.00229671	0.184425	Shtn1				ENSMUSG00000001521	Tulp3	993.529	0.0947542	0.102853	0.479834	882.891	0.0184842	0.436189	0.928711
ENSMUSG00000056174	267.418	-0.575239	7.91842e-05	0.00547091	Col8a2		ENSMUSG00000026923	1912.06	0.420814	0.00233885	0.185731	Notch1				ENSMUSG00000001524	Gtf2h4	319.624	0.0517223	0.288052	0.728852	278.72	0.0033046	0.85275	0.987714
ENSMUSG00000079111	981.975	-0.462189	8.06799e-05	0.00555022	Kdelr2		ENSMUSG00000096474	22.8501	-0.023591	0.00235036	0.18584	NA				ENSMUSG00000001525	Tubb5	14680.9	0.0130932	0.786752	0.957493	12619.4	-0.0260434	0.261342	0.893241
ENSMUSG00000031007	6113.37	-0.457394	8.26071e-05	0.00565841	Atp6ap2		ENSMUSG00000003863	12668.1	-0.222891	0.00240537	0.188564	Ppfia3				ENSMUSG00000001542	Ell2	603.853	0.0405315	0.423554	0.818351	548.791	0.0136297	0.534969	0.942198
ENSMUSG00000019828	883.663	-0.544546	8.33589e-05	0.00568551	Grm1		ENSMUSG00000080848	65.5099	-0.548825	0.00239766	0.188564	NA				ENSMUSG00000001552	Jup	1668.61	0.0192586	0.692772	0.933682	1452.81	-0.020867	0.389656	0.927289
ENSMUSG00000059921	988.2	-0.5548	8.50986e-05	0.00575191	Unc5c		ENSMUSG00000001930	438.846	0.58013	0.0024558	0.190081	Vwf				ENSMUSG00000001555	Fkbp10	755.342	-0.23388	0.0101906	0.141921	768.76	-0.00134271	0.943026	0.992994
ENSMUSG00000049649	290.496	-0.632969	8.51099e-05	0.00575191	Gpr3		ENSMUSG00000020038	620.68	0.318994	0.00243849	0.190081	Cry1				ENSMUSG00000001569	Nom1	887.98	0.0212332	0.663553	0.924147	770.915	-0.0152618	0.470106	0.932743
ENSMUSG00000041794	4159.37	0.273249	8.54137e-05	0.00575191	Myrip		ENSMUSG00000001700	1576.24	-0.295332	0.00245441	0.190081	Gramd2b				ENSMUSG00000001576	Ergic1	5095.59	-0.161781	0.0288624	0.255843	5224.82	0.00941001	0.627966	0.955313
ENSMUSG00000097993	86.6983	-1.00114	8.71614e-05	0.00584369	Ptprv		ENSMUSG00000063428	516.638	-0.317063	0.00250433	0.192504	Ddo				ENSMUSG00000001604	Tcea3	21.0712	-0.0382035	0.0796518	NA	21.5619	-0.00618062	0.41096	0.928074
ENSMUSG00000032268	36.6753	-1.09459	8.75089e-05	0.00584369	Tmprss5		ENSMUSG00000021765	121.009	0.478114	0.00250809	0.192504	Fst				ENSMUSG00000001627	Ifrd1	1321.95	0.118298	0.0509832	0.341887	1222.27	0.0507287	0.0790932	0.776888
ENSMUSG00000042604	390.816	-0.551878	8.89342e-05	0.00591412	Kcna4		ENSMUSG00000027981	384.674	0.424779	0.00257447	0.196775	Rnpc3				ENSMUSG00000001630	Stk38l	1157.38	0.115148	0.0592972	0.37186	1000.53	0.00668598	0.774227	0.979396
ENSMUSG00000118401	95.66	-0.779191	9.01222e-05	0.00596826	Gpr52		ENSMUSG00000021256	1813.07	-0.245194	0.00262208	0.199582	Vash1				ENSMUSG00000001632	Brpf1	867.331	0.0321548	0.502681	0.860435	806.285	0.0239485	0.285341	0.898822
ENSMUSG00000024558	2990.75	0.337866	9.18138e-05	0.00605516	Mapk4		ENSMUSG00000063171	375.844	0.367837	0.00271057	0.205465	NA				ENSMUSG00000001642	Akr1b1	666.553	-0.00425056	0.926964	0.990383	566.563	-0.0428	0.0957889	0.803085
ENSMUSG00000035283	1048.95	-0.567874	9.41422e-05	0.00618317	Adrb1		ENSMUSG00000032087	1954.47	0.36554	0.00272578	0.205769	Dscaml1				ENSMUSG00000001663	Gstt1	367.512	-0.158331	0.0320166	0.270661	331.858	-0.0450519	0.0391931	0.684366
ENSMUSG00000025964	5290	-0.43198	9.51612e-05	0.00622448	Adam23		ENSMUSG00000029306	16.8382	1.20259	0.00278713	0.209537	Ibsp				ENSMUSG00000001665	Gstt3	89.1355	-0.0919876	0.0403314	0.304921	85.1624	-0.0185957	0.156883	0.851944
ENSMUSG00000032532	12645.2	-0.425602	9.69165e-05	0.00631342	Cck		ENSMUSG00000039913	629.045	-0.262711	0.00287398	0.215185	Pak5				ENSMUSG00000001666	Ddt	524.746	-0.0269817	0.547956	0.88127	448.195	-0.0487941	0.0520301	0.726302
ENSMUSG00000068615	208.263	-0.685057	0.000100062	0.00646555	Gjd2		ENSMUSG00000060012	2925.83	-0.237819	0.00296548	0.220269	Kif13b				ENSMUSG00000001674	Ddx18	403.35	0.0463081	0.358842	0.783463	359.114	0.00636517	0.744426	0.973179
ENSMUSG00000044791	2809.54	0.408638	9.96938e-05	0.00646555	Setd2		ENSMUSG00000024670	93.9992	-0.498407	0.0029659	0.220269	Cd6				ENSMUSG00000001687	Ubl3	5504.16	0.0273071	0.579134	0.893112	4868.26	-0.00839494	0.723656	0.968705
ENSMUSG00000023034	2364.22	-0.574229	0.000101513	0.00653288	Nr4a1		ENSMUSG00000004285	2101.22	-0.251951	0.00306575	0.226767	Atp6v1f				ENSMUSG00000001700	Gramd2b	1910.44	-0.0366204	0.451223	0.832848	1576.24	-0.295332	0.00245441	0.190081
ENSMUSG00000036902	1700.8	-0.509041	0.000103079	0.00658058	Neto2		ENSMUSG00000026864	11030.2	0.325331	0.00313003	0.228846	Hspa5				ENSMUSG00000001707	Eef1e1	326.685	0.00216371	0.963791	0.996085	286.637	-0.0142608	0.46848	0.932582
ENSMUSG00000040721	2384.26	-0.322501	0.000102923	0.00658058	Zfhx2		ENSMUSG00000020911	13.8313	-0.0169604	0.00312109	0.228846	Krt19				ENSMUSG00000001729	Akt1	8702.94	0.0630462	0.211219	0.645548	7692.4	0.00264276	0.930787	0.992082
ENSMUSG00000109122	214.233	0.77689	0.000108391	0.00689212	NA		ENSMUSG00000098021	11.4466	1.41117	0.00313129	0.228846	NA				ENSMUSG00000001741	Il16	207.914	0.0158817	0.718738	0.938789	204.637	0.0241086	0.156086	0.851249
ENSMUSG00000003810	7147.18	0.279296	0.000110865	0.00702147	Mast2		ENSMUSG00000005716	706.287	-0.345355	0.00314927	0.229247	Pvalb				ENSMUSG00000001750	Tcirg1	732.671	-0.0323978	0.505735	0.862745	778.925	0.0335657	0.0677767	0.763227
ENSMUSG00000045573	7033.59	-1.18723	0.000111751	0.00702924	Penk		ENSMUSG00000003418	64.6845	0.586371	0.00318468	0.230908	St8sia6				ENSMUSG00000001751	Naglu	426.32	-0.324789	0.00241709	0.0567305	468.648	0.0146347	0.405509	0.927289
ENSMUSG00000013766	78.6762	-0.746177	0.000111869	0.00702924	Ly6g6e		ENSMUSG00000042807	970.986	-0.253373	0.00321693	0.23139	Hecw2				ENSMUSG00000001755	Coasy	953.68	0.105234	0.0773986	0.424933	803.261	-0.00909367	0.687993	0.96399
ENSMUSG00000051747	34.4514	-1.08395	0.000112489	0.00704051	Ttn		ENSMUSG00000093930	16343	-0.305641	0.00324179	0.23139	Hmgcs1				ENSMUSG00000001761	Smo	1585.51	0.0814252	0.145863	0.560199	1392.45	0.0120603	0.591874	0.94857
ENSMUSG00000006014	303.268	0.510651	0.000114982	0.00716841	Prg4		ENSMUSG00000044986	2535.54	-0.245714	0.00323384	0.23139	Tst				ENSMUSG00000001763	Tspan33	1018.54	-0.147581	0.0344901	0.280705	1003.25	-0.00146901	0.940938	0.992994
ENSMUSG00000071369	1093.29	0.335305	0.000116355	0.00719675	Map3k5		ENSMUSG00000052026	2641.74	0.239815	0.00324111	0.23139	Slc6a7				ENSMUSG00000001767	Crnkl1	462.412	0.00209216	0.966585	0.996085	423.974	0.00322763	0.874517	0.989644
ENSMUSG00000032135	1322.56	-0.575654	0.000117691	0.00719675	Mcam		ENSMUSG00000028874	27.9287	-0.0165117	0.00325445	0.231394	Fgr				ENSMUSG00000001768	Rin2	3317.39	0.566521	3.78896e-12	3.02359e-09	2522.02	0.0321326	0.240909	0.886207
ENSMUSG00000046169	212.41	-0.571491	0.000117597	0.00719675	Adamts6		ENSMUSG00000027748	516.282	0.323097	0.00327646	0.232059	Trpc4				ENSMUSG00000001773	Folh1	464.654	0.0329643	0.477852	0.848833	426.557	0.0159278	0.414991	0.928711
ENSMUSG00000071862	1233.28	-0.528435	0.000116314	0.00719675	Lrrtm2		ENSMUSG00000051379	840.555	0.394306	0.00332713	0.234089	Flrt3				ENSMUSG00000001774	Chordc1	866.492	0.0634894	0.2338	0.673187	830.45	0.0803856	0.0334952	0.662545
ENSMUSG00000057719	85.8244	-1.07848	0.00011712	0.00719675	Sh3rf2		ENSMUSG00000019850	121.546	0.421129	0.00333064	0.234089	Tnfaip3				ENSMUSG00000001783	Rtcb	4100.97	-0.0353252	0.443995	0.829372	3831.79	-0.00451981	0.823955	0.984652
ENSMUSG00000024190	647.2	-0.734075	0.000118447	0.00721532	Dusp1		ENSMUSG00000050919	259.215	0.558102	0.00336838	0.235838	Zfp366				ENSMUSG00000001785	Pwp1	495.369	0.0275194	0.550849	0.881806	431.438	-0.00721384	0.710123	0.967622
ENSMUSG00000041608	351.493	-0.432836	0.000119557	0.00725526	Entpd3		ENSMUSG00000112110	42.9646	-0.0339852	0.00339633	0.236891	NA				ENSMUSG00000001786	Fbxo7	901.282	-0.203514	0.00983465	0.138781	929.094	0.01377	0.527455	0.940386
ENSMUSG00000017978	1752.32	0.344652	0.000122821	0.00742511	Cadps2		ENSMUSG00000021838	2090.3	-0.258819	0.00345135	0.238848	Samd4				ENSMUSG00000001794	Capns1	4767.07	0.0184435	0.704953	0.934507	4078.84	-0.0326159	0.19345	0.871688
ENSMUSG00000031149	1958.61	-0.367952	0.000123926	0.00746364	Praf2		ENSMUSG00000037465	482.903	-0.373414	0.00346345	0.238848	Klf10				ENSMUSG00000001802	Lrp3	2898.98	-0.0103056	0.827372	0.968469	2941.17	0.0426199	0.071889	0.771191
ENSMUSG00000043903	210.658	-0.592323	0.000124594	0.00747561	Zfp469		ENSMUSG00000022505	3650.54	-0.248148	0.00346009	0.238848	Emp2				ENSMUSG00000001827	Folr1	125.983	-0.000852499	0.943765	0.992926	144.104	0.00572683	0.331745	0.910577
ENSMUSG00000031202	605.136	-0.347195	0.000125932	0.00752765	Rab39b		ENSMUSG00000072676	2503.83	-0.251071	0.00351739	0.241659	Tmem254				ENSMUSG00000001829	Clpb	2256.37	0.0482446	0.346528	0.775205	1961.06	-0.00852699	0.715676	0.967622
ENSMUSG00000039236	79.675	-0.828572	0.000126872	0.00755549	Isg20		ENSMUSG00000020163	5969.58	-0.234524	0.00354792	0.241944	Uqcr11				ENSMUSG00000001833	Septin7	11962.9	0.0452704	0.414742	0.815133	10338.6	-0.0132434	0.563172	0.944834
ENSMUSG00000029270	732.396	-0.477382	0.00012783	0.00757212	Dipk1a		ENSMUSG00000120926	890.754	-0.267334	0.00354588	0.241944	NA				ENSMUSG00000001844	Zdhhc4	1125.08	-0.0434134	0.388433	0.797043	1057.18	0.00205602	0.925217	0.992082
ENSMUSG00000024425	12310.3	-0.462963	0.0001281	0.00757212	Ndfip1		ENSMUSG00000037820	460.676	0.387268	0.00362477	0.243013	Tgm2				ENSMUSG00000001847	Rac1	12640.7	0.00715803	0.885623	0.982658	10981.4	-0.0206478	0.340279	0.915529
ENSMUSG00000064293	846.049	-0.490743	0.00012989	0.00762598	Cntn4		ENSMUSG00000026832	22.5899	-0.0148269	0.00362983	0.243013	Cytip				ENSMUSG00000001855	Nup214	1179.88	0.0313355	0.52636	0.871261	1099.93	0.0242963	0.297376	0.906755
ENSMUSG00000015468	417.429	0.52409	0.000129967	0.00762598	Notch4		ENSMUSG00000072770	147.426	0.46325	0.0036093	0.243013	Acrbp				ENSMUSG00000001864	Aif1l	366.584	-0.140973	0.0419171	0.310887	355.933	-0.0087016	0.649545	0.961187
ENSMUSG00000015850	275.707	-0.589743	0.000131143	0.00766682	Adamtsl4		ENSMUSG00000020150	803.145	-0.238581	0.00362597	0.243013	Gamt				ENSMUSG00000001870	Ltbp1	719.69	-0.125369	0.0550015	0.356694	700.815	-0.00885944	0.66438	0.961636
ENSMUSG00000021277	7403.27	0.31346	0.000131726	0.00767279	Traf3		ENSMUSG00000080904	9.91117	-0.0147655	0.00361851	0.243013	NA				ENSMUSG00000001891	Ugp2	5080.17	0.00914505	0.878387	0.981195	4263.12	-0.0333434	0.121368	0.818046
ENSMUSG00000103502	122.318	0.582549	0.000133836	0.00773773	NA		ENSMUSG00000026547	443.432	0.334608	0.00365645	0.243905	Tagln2				ENSMUSG00000001901	Kcnh6	80.6885	-0.00788286	0.813197	0.964661	75.3539	0.00126069	0.921468	0.992082
ENSMUSG00000073910	176.637	-0.671604	0.000134295	0.00773773	Mob3b		ENSMUSG00000046470	352.212	0.463573	0.00367545	0.244284	Sox18				ENSMUSG00000001909	Trmt1	2806.51	0.117654	0.0630641	0.383722	2446.77	0.0143567	0.499494	0.936406
ENSMUSG00000081683	188.404	-0.581741	0.000133934	0.00773773	Fzd10		ENSMUSG00000059203	98.5189	0.464628	0.00378152	0.250427	Il1rapl2				ENSMUSG00000001910	Nacc1	6381.07	0.0858395	0.120195	0.513551	5519.06	-0.00549607	0.834647	0.985261
ENSMUSG00000052372	289.58	-0.548839	0.00013566	0.00776031	Il1rapl1		ENSMUSG00000019851	325.012	0.281558	0.00381975	0.252049	Perp				ENSMUSG00000001911	Nfix	15028.8	0.0341233	0.487242	0.852019	12874.9	-0.0389476	0.198069	0.872721
ENSMUSG00000037989	5933.95	0.272851	0.000135651	0.00776031	Wnk2		ENSMUSG00000078572	458.326	-0.284489	0.0038456	0.252845	Ndufaf8				ENSMUSG00000001918	Slc1a5	160.162	-0.0370968	0.397048	0.800935	191.772	0.366869	0.00466964	0.279643
ENSMUSG00000043458	190.004	-0.607244	0.000136883	0.00780231	Pcdhb12		ENSMUSG00000005533	2384.33	0.343446	0.00386584	0.253268	Igf1r				ENSMUSG00000001924	Uba1	8782.09	0.0579902	0.237722	0.677557	7471.03	-0.0279309	0.306008	0.907241
ENSMUSG00000037428	10588.1	-0.410753	0.000138512	0.0078671	Vgf		ENSMUSG00000028634	3337.74	0.221771	0.00394808	0.255914	Hivep3				ENSMUSG00000001930	Vwf	355.198	0.0106853	0.765586	0.949356	438.846	0.58013	0.0024558	0.190081
ENSMUSG00000036298	3347.77	-0.527844	0.000143856	0.00814165	Slc2a13		ENSMUSG00000021904	156.205	0.58297	0.00394281	0.255914	Sema3g				ENSMUSG00000001942	Siae	1057.41	-0.158052	0.0289404	0.256024	1022.81	-0.0106725	0.596326	0.949813
ENSMUSG00000028347	3292.15	-0.350299	0.000144653	0.00815781	Tmeff1		ENSMUSG00000033581	48.6697	-0.0360494	0.00392148	0.255914	Igf2bp2				ENSMUSG00000001943	Vsig2	80.588	0.0473672	0.180564	0.606925	64.2082	-0.000819373	0.942072	0.992994
ENSMUSG00000035199	5798.14	-0.381935	0.000145963	0.00820273	Arl6ip5		ENSMUSG00000064179	161.122	-0.0731364	0.00415571	0.267482	Tnnt1				ENSMUSG00000001946	Esam	847.829	0.0543584	0.214528	0.650555	845.415	0.0361959	0.0325878	0.657718
ENSMUSG00000037016	244.739	-0.564214	0.000148139	0.00827184	Frem2		ENSMUSG00000020357	179.111	0.531708	0.00414835	0.267482	Flt4				ENSMUSG00000001948	Spa17	90.0689	-0.021093	0.541706	0.878648	82.7138	-0.00744466	0.564315	0.945024
ENSMUSG00000030329	6516.67	-0.357808	0.00014823	0.00827184	Pianp		ENSMUSG00000041771	535.471	0.343514	0.00419271	0.267983	Slc24a4				ENSMUSG00000001962	Fam50a	692.759	0.0879166	0.123626	0.520346	610.863	0.0129694	0.503037	0.937383
ENSMUSG00000028128	2702.92	-0.461574	0.00014997	0.0083398	F3		ENSMUSG00000079017	28.5311	-0.0240884	0.00419016	0.267983	Ifi27l2a				ENSMUSG00000001964	Emd	597.556	-0.0321579	0.497028	0.857575	529.594	-0.0238757	0.241624	0.886207
ENSMUSG00000027955	127.042	-0.594985	0.000151329	0.00838613	Gask1b		ENSMUSG00000034579	194.103	0.334216	0.00429011	0.271371	Pla2g3				ENSMUSG00000001983	Taco1	354.774	0.0902618	0.115835	0.505254	295.095	-0.00588224	0.756475	0.974584
ENSMUSG00000035835	2126.72	-0.275069	0.00015254	0.00842403	Plppr3		ENSMUSG00000020424	178.446	0.344018	0.00427031	0.271371	Castor1				ENSMUSG00000001985	Grik3	2521.87	-0.0142738	0.726688	0.940791	2716.6	0.0403004	0.0408789	0.684366
ENSMUSG00000051067	1356.55	-0.441782	0.000154141	0.00848305	Lingo3		ENSMUSG00000020638	713.388	-0.260262	0.00429009	0.271371	Cmpk2				ENSMUSG00000001986	Gria3	6679.31	-0.111227	0.0716987	0.410032	6963.75	0.0394381	0.131063	0.833566
ENSMUSG00000104415	642.563	0.391297	0.00015629	0.00854243	NA		ENSMUSG00000005677	17.6859	-0.0207549	0.00433069	0.271587	Nr1i3				ENSMUSG00000001988	Npas1	308.866	0.307524	0.00620166	0.106543	244.112	0.00935313	0.594109	0.949626
ENSMUSG00000038738	29296.4	0.314324	0.000156082	0.00854243	Shank1		ENSMUSG00000025823	2170.98	0.308677	0.00434358	0.271587	Pdia4				ENSMUSG00000001995	Sipa1l2	2204.53	0.0159424	0.742842	0.944338	2009.28	0.00517473	0.777613	0.980024
ENSMUSG00000026435	99.757	-0.691421	0.000160709	0.00869463	Slc45a3		ENSMUSG00000055531	1369.42	0.247284	0.00441195	0.271587	Cpsf6				ENSMUSG00000001998	Ap4e1	383.952	-0.00370345	0.937194	0.991836	358.376	0.00679752	0.702783	0.967195
ENSMUSG00000023328	2214.12	-0.291767	0.000159623	0.00869463	Ache		ENSMUSG00000020077	261.298	0.351872	0.00438947	0.271587	Srgn				ENSMUSG00000001999	Blvra	348.761	-0.0284277	0.53353	0.876248	293.207	-0.0418122	0.045825	0.705805
ENSMUSG00000035711	344.612	0.5379	0.000160341	0.00869463	Dok3		ENSMUSG00000038717	2170.74	-0.234705	0.00438478	0.271587	Atp5mg				ENSMUSG00000002006	Pdzd4	8028.6	0.141265	0.0148626	0.177153	6910.01	0.00668475	0.806334	0.982909
ENSMUSG00000044499	117.517	-0.607074	0.000167232	0.00901697	Hs3st5		ENSMUSG00000023272	708.26	0.28674	0.00440423	0.271587	Creld2				ENSMUSG00000002007	Srpk3	239.76	0.075965	0.122551	0.518258	206.182	0.00623686	0.625903	0.955117
ENSMUSG00000005124	81.4069	-0.761964	0.000168036	0.00902981	Ccn4		ENSMUSG00000045817	1051.95	0.218723	0.00431161	0.271587	Zfp36l2				ENSMUSG00000002010	Idh3g	3939.16	0.0884305	0.128813	0.529746	3318	-0.01579	0.493704	0.936007
ENSMUSG00000029234	1057.67	-0.41934	0.000171816	0.00920194	Tmem165		ENSMUSG00000002289	158.225	-0.353854	0.00440572	0.271587	Angptl4				ENSMUSG00000002012	Pnck	1338.38	0.107073	0.0777551	0.425573	1101.78	-0.00349004	0.842762	0.986875
ENSMUSG00000026452	1297.1	-0.430159	0.000173749	0.00921275	Syt2		ENSMUSG00000040616	493.295	-0.269896	0.00445493	0.273315	Tmem51				ENSMUSG00000002014	Ssr4	1690.54	-0.0908884	0.114492	0.502499	1596.36	-0.00972872	0.671509	0.961636
ENSMUSG00000028776	259.272	0.760047	0.000172834	0.00921275	Tinagl1		ENSMUSG00000027803	1989.79	-0.268725	0.00450457	0.273944	Wwtr1				ENSMUSG00000002015	Bcap31	2466.58	-0.276835	0.00267609	0.0610148	2476.56	-0.00777311	0.692607	0.96522
ENSMUSG00000033033	173.465	-0.637003	0.000173194	0.00921275	Calhm2		ENSMUSG00000071531	124.423	-0.0703695	0.00450998	0.273944	Gprin2				ENSMUSG00000002017	Fam98a	1129.04	0.0734133	0.180665	0.606949	992.276	0.00383271	0.788841	0.981571
ENSMUSG00000075478	2164.42	-0.545402	0.000175104	0.00925384	Slitrk1		ENSMUSG00000073424	1413.86	0.274501	0.00448509	0.273944	Cyp4f15				ENSMUSG00000002020	Ltbp2	36.0689	-0.0172422	0.508031	0.864118	38.1148	0.00438173	0.626364	0.955195
ENSMUSG00000032262	2039.77	-0.455974	0.000176648	0.00930465	Elovl4		ENSMUSG00000028851	3371.94	-0.214412	0.00458816	0.277773	Nudc				ENSMUSG00000002028	Kmt2a	4353.54	-0.545178	4.21489e-07	8.85126e-05	5039.51	0.0258003	0.23665	0.88574
ENSMUSG00000055639	171.401	-0.604491	0.000177503	0.00931892	Dach1		ENSMUSG00000087035	22.9746	0.723648	0.00473639	0.279643	Tmem74bos				ENSMUSG00000002031	Ift46	905.363	-0.0109995	0.819406	0.966512	784.771	-0.0370138	0.152204	0.848606
ENSMUSG00000048834	2250.1	-0.516005	0.000179174	0.00937578	Vstm2a		ENSMUSG00000036856	1250.4	0.243936	0.004741	0.279643	Wnt4				ENSMUSG00000002032	Tmem25	1774.69	-0.104732	0.0862101	0.444847	1736.11	-0.000218253	0.991353	0.99941
ENSMUSG00000021252	1410.01	-0.437385	0.000180581	0.00941853	Erg28		ENSMUSG00000059159	51.6825	-0.0349157	0.00469312	0.279643	NA				ENSMUSG00000002043	Trappc6a	300.839	-0.0352707	0.442158	0.82922	265.148	-0.0208734	0.224135	0.881154
ENSMUSG00000028804	1829.53	-0.372678	0.000186767	0.00970946	Csmd2		ENSMUSG00000001918	191.772	0.366869	0.00466964	0.279643	Slc1a5				ENSMUSG00000002052	Supt6	5344.21	0.0302485	0.528101	0.872604	4822.6	0.0128813	0.777427	0.980024
ENSMUSG00000039385	726.577	-0.545094	0.000189797	0.00980627	Cdh6		ENSMUSG00000019966	1105.83	0.35564	0.00471903	0.279643	Kitl				ENSMUSG00000002055	Spag5	821.828	0.405122	0.00223943	0.0539899	622.802	0.00486341	0.757538	0.974669
ENSMUSG00000046191	322.833	-0.455209	0.000189858	0.00980627	Pcdhb20		ENSMUSG00000031842	99.4645	0.402978	0.0046977	0.279643	Pde4c				ENSMUSG00000002058	Unc119	826.981	0.0477858	0.355055	0.781004	711.132	-0.0104907	0.615776	0.95387
ENSMUSG00000006395	325.707	0.438962	0.000191716	0.00987027	Hyi		ENSMUSG00000021943	740.991	0.28934	0.00470033	0.279643	Gdf10				ENSMUSG00000002059	Rab34	758.838	-0.00639712	0.89232	0.98387	700.66	0.00376523	0.851608	0.987714
ENSMUSG00000031004	180.262	-0.646111	0.000194544	0.00995165	Mki67		ENSMUSG00000034765	229.312	-0.379469	0.00467008	0.279643	Dusp5				ENSMUSG00000002064	Sdf2	1686.33	-0.154674	0.0335687	0.27712	1703.01	0.00332517	0.872402	0.989644
ENSMUSG00000055447	5256.98	-0.450402	0.000193928	0.00995165	Cd47		ENSMUSG00000105261	15.7717	0.869352	0.00478055	0.280174	NA				ENSMUSG00000002068	Ccne1	317.945	-0.0299966	0.498791	0.858802	307.221	0.00613467	0.704286	0.967195
ENSMUSG00000018166	590.163	-0.56531	0.000196818	0.0100358	Erbb3		ENSMUSG00000031770	1859.25	0.287879	0.00477344	0.280174	Herpud1				ENSMUSG00000002083	Bbc3	196.027	-0.0409996	0.336621	0.768767	170.288	-0.0305364	0.0908173	0.79696
ENSMUSG00000032089	310.66	-0.631536	0.000207925	0.0105684	Il10ra		ENSMUSG00000020183	482.169	0.44391	0.00484018	0.281867	Cpm				ENSMUSG00000002100	Mybpc3	48.4026	-0.010548	0.695172	0.933682	45.1649	-0.000979677	0.921867	0.992082
ENSMUSG00000022892	50503.1	-0.407943	0.00021231	0.010757	App		ENSMUSG00000042757	791.776	0.322425	0.00483634	0.281867	Tmem108				ENSMUSG00000002102	Psmc3	3803.42	0.057471	0.272711	0.712983	3220.95	-0.0192541	0.396002	0.927289
ENSMUSG00000033705	916.283	-0.382956	0.000218488	0.0110002	Stard9		ENSMUSG00000025515	25.9958	0.632075	0.00487454	0.282078	Muc2				ENSMUSG00000002103	Acp2	3163.98	-0.145946	0.0385004	0.296987	3380.28	0.0179224	0.33105	0.910434
ENSMUSG00000023460	4868.97	-0.486233	0.000218177	0.0110002	Rab12		ENSMUSG00000056880	42.0039	-0.0315624	0.00487216	0.282078	Gadl1				ENSMUSG00000002104	Rapsn	25.192	-0.0313699	0.177321	0.603174	23.3292	-0.00943519	0.224779	0.882189
ENSMUSG00000027820	185.694	-0.58355	0.000223432	0.0112117	Mme		ENSMUSG00000037010	3397.51	-0.281056	0.00489327	0.282169	Apln				ENSMUSG00000002105	Slc39a13	950.508	-0.0499908	0.316321	0.752944	924.392	0.00846687	0.666727	0.961636
ENSMUSG00000091735	574.949	-0.47771	0.000224093	0.0112117	Gpr62		ENSMUSG00000043279	808.26	-0.232901	0.00492228	0.282169	Trim56				ENSMUSG00000002107	Celf2	8047.46	0.0296803	0.538209	0.878334	7520.59	0.0314606	0.254267	0.889265
ENSMUSG00000029335	534.206	-0.564276	0.000229991	0.0114708	Bmp3		ENSMUSG00000101609	834.598	0.288925	0.00490943	0.282169	Kcnq1ot1				ENSMUSG00000002108	Nr1h3	144.126	0.103001	0.0693294	0.401341	113.973	-0.00394622	0.775089	0.979756
ENSMUSG00000032561	42.0627	-0.968537	0.00023128	0.0114992	Acp3		ENSMUSG00000036103	517.246	0.341416	0.00498639	0.284954	Colec12				ENSMUSG00000002109	Ddb2	423.859	-0.0132024	0.754809	0.946476	403.242	0.00546487	0.716012	0.967622
ENSMUSG00000003746	1135.46	-0.440433	0.000237922	0.0117562	Man1a		ENSMUSG00000033590	82.7999	-0.0441764	0.00501647	0.285783	Myo5c				ENSMUSG00000002111	Spi1	266.653	-0.105994	0.0816591	0.434796	246.778	-0.0168056	0.321127	0.907362
ENSMUSG00000041669	120.074	-0.627832	0.000237617	0.0117562	Prima1		ENSMUSG00000028060	1350.39	0.223542	0.00505136	0.28688	Khdc4				ENSMUSG00000002129	Sf3a1	2068.86	0.11674	0.0601046	0.374861	1811.33	0.0149251	0.526407	0.940044
ENSMUSG00000109505	104.227	0.84467	0.000239583	0.0118017	NA		ENSMUSG00000019256	165.217	0.30477	0.00509484	0.288456	Ahr				ENSMUSG00000002147	Stat6	463.219	0.101537	0.0915949	0.45744	405.404	0.0118743	0.545775	0.942453
ENSMUSG00000042066	13620.1	0.278257	0.000244931	0.012028	Tmcc2		ENSMUSG00000035686	969.253	-0.215317	0.00512203	0.289103	Thrsp				ENSMUSG00000002190	Clgn	528.632	-0.258462	0.00536485	0.0975206	539.635	-0.001309	0.95924	0.994036
ENSMUSG00000102386	24.991	1.70742	0.000251727	0.0123238	NA		ENSMUSG00000000093	98.8846	0.454837	0.00515449	0.290043	Tbx2				ENSMUSG00000002204	Napsa	28.2488	-0.0494008	0.0101794	0.141889	26.8975	-0.0135583	0.0293652	0.638242
ENSMUSG00000060882	2085.28	-0.408413	0.000254111	0.0123647	Kcnd2		ENSMUSG00000024810	1544.98	-0.26526	0.00519078	0.291192	Il33				ENSMUSG00000002205	Vrk3	1284.29	0.0193316	0.691074	0.933572	1124	-0.0169944	0.461553	0.930386
ENSMUSG00000023960	8017.07	-0.377217	0.000253339	0.0123647	Enpp5		ENSMUSG00000022769	478.802	0.29566	0.00527593	0.295066	Sdf2l1				ENSMUSG00000002210	Smg9	1105.32	0.0321885	0.515071	0.866688	919.585	-0.0293052	0.186918	0.866102
ENSMUSG00000026109	2361.22	-0.441249	0.000263164	0.0127663	Tmeff2		ENSMUSG00000097649	491.392	-0.251018	0.00532072	0.295768	NA				ENSMUSG00000002221	Paxip1	2357.78	0.145846	0.0256527	0.242646	2104.08	0.034087	0.186628	0.866102
ENSMUSG00000020297	17907.4	-0.362778	0.000265992	0.0128334	Nsg2		ENSMUSG00000024208	1997.76	-0.223394	0.00531063	0.295768	Uqcc2				ENSMUSG00000002222	Rmnd5a	4114.47	0.0537385	0.297284	0.736708	3666.64	0.00620526	0.800704	0.982
ENSMUSG00000043398	416.275	-0.473134	0.000266157	0.0128334	Gpr135		ENSMUSG00000036915	1526.16	0.228191	0.0053774	0.298015	Kirrel2				ENSMUSG00000002227	Mov10	576.664	0.078659	0.127867	0.528145	481.814	0.00119427	0.948486	0.993172
ENSMUSG00000053024	4312.28	-0.4738	0.000269092	0.0129359	Cntn2		ENSMUSG00000073125	54.3654	-0.0212162	0.00557328	0.304122	Xlr3b				ENSMUSG00000002228	Ppm1j	22.0333	-0.0356474	0.112483	NA	21.0436	-0.00945715	0.219645	0.878016
ENSMUSG00000026824	3110.04	-0.420209	0.000274155	0.0131397	Kcnj3		ENSMUSG00000029406	9198.34	0.217296	0.00553857	0.304122	Pitpnm2				ENSMUSG00000002233	Rhoc	1192.96	-0.0419142	0.40445	0.807383	1044.62	-0.0610252	0.0607937	0.746952
ENSMUSG00000003534	4372.79	-0.428616	0.000278015	0.0132848	Ddr1		ENSMUSG00000030096	5570.32	0.301756	0.0056	0.304122	Slc6a6				ENSMUSG00000002249	Tead3	169.726	-0.0181707	0.65193	0.921914	161.264	0.00452807	0.783485	0.980773
ENSMUSG00000040907	83868.4	-0.376797	0.000279696	0.0133252	Atp1a3		ENSMUSG00000000142	1094.15	0.228148	0.00560364	0.304122	Axin2				ENSMUSG00000002250	Ppard	1759.95	0.112235	0.0671001	0.395464	1552.47	0.0193287	0.414775	0.928711
ENSMUSG00000038119	557.141	-0.355992	0.000281637	0.0133778	Cdon		ENSMUSG00000038402	191.671	0.392491	0.0055467	0.304122	Foxf2				ENSMUSG00000002257	Def6	124.785	-0.0404784	0.326897	0.762796	122.139	0.00282202	0.840592	0.9867
ENSMUSG00000039701	1183.83	0.372346	0.000283092	0.013407	Usp53		ENSMUSG00000076612	98.4043	0.349129	0.00553104	0.304122	Ighg2c				ENSMUSG00000002265	Peg3	8154.96	-0.102165	0.0873887	0.448073	7718.14	-0.00916428	0.659449	0.961636
ENSMUSG00000024044	4465.94	-0.244392	0.000286188	0.0135135	Epb41l3		ENSMUSG00000073412	74.5898	-0.377283	0.00556722	0.304122	Lst1				ENSMUSG00000002266	Zim1	115.751	-0.0153377	0.693515	0.933682	111.23	0.00496461	0.718152	0.967622
ENSMUSG00000006392	547.515	-0.400055	0.000287808	0.0135499	Med8		ENSMUSG00000000682	129.923	-0.317344	0.00566784	0.306699	Cd52				ENSMUSG00000002274	Metrn	7062.87	-0.00821572	0.876334	0.98118	6002.44	-0.0364786	0.110019	0.811542
ENSMUSG00000032011	30657	-0.362386	0.000289182	0.0135745	Thy1		ENSMUSG00000035305	68.9038	0.367539	0.00578138	0.311923	Ror1				ENSMUSG00000002279	Lmf1	788.147	-0.0718104	0.176967	0.602859	797.108	0.016195	0.405332	0.927289
ENSMUSG00000040794	8182.73	-0.27527	0.000294418	0.0137798	C1qtnf4		ENSMUSG00000033685	1621.51	0.226551	0.00580239	0.312138	Ucp2				ENSMUSG00000002280	Ciao3	752.346	0.0658559	0.21673	0.653508	659.612	0.0077292	0.731943	0.971475
ENSMUSG00000023236	6533.72	-0.317323	0.000299289	0.0139668	Scg5		ENSMUSG00000070643	482.268	0.232959	0.00588776	0.315804	Sox13				ENSMUSG00000002289	Angptl4	197.252	-0.0446222	0.328566	0.762796	158.225	-0.353854	0.00440572	0.271587
ENSMUSG00000031425	130836	-0.381096	0.000302943	0.0140961	Plp1		ENSMUSG00000018401	2007.2	0.195656	0.00590965	0.315976	Mtmr4				ENSMUSG00000002297	Dbf4	51.9348	-0.0152812	0.591801	0.89834	54.6821	0.0107008	0.35236	0.917572
ENSMUSG00000024529	74.9298	-0.74142	0.000306836	0.0142358	Lox		ENSMUSG00000041797	692.225	0.275408	0.00593084	0.315976	Abca9				ENSMUSG00000002307	Daxx	715.843	0.0464558	0.362583	0.784845	638.646	0.00465855	0.824503	0.984652
ENSMUSG00000028795	712.988	-0.335144	0.000309022	0.0142956	Ccdc28b		ENSMUSG00000041881	2476.66	-0.208432	0.00594264	0.315976	Ndufa7				ENSMUSG00000002308	Cd320	519.589	-0.0606208	0.20459	0.638489	525.055	0.0126661	0.505531	0.937829
ENSMUSG00000030811	3091.71	0.271335	0.00031335	0.0144539	Fbxl19		ENSMUSG00000021198	1814.69	0.2243	0.00601694	0.319002	Unc79				ENSMUSG00000002319	Ipo4	1172.1	0.0400765	0.405844	0.808599	988.718	-0.0161007	0.423551	0.928711
ENSMUSG00000015846	1505.14	0.301604	0.000318357	0.0145092	Rxra		ENSMUSG00000110404	57.9134	0.0386348	0.00615621	0.325445	Rnf223				ENSMUSG00000002320	Tm9sf1	784.532	-0.0437459	0.334274	0.766856	836.279	0.0255457	0.135021	0.835913
ENSMUSG00000031438	392.105	-0.491204	0.000317387	0.0145092	Rnf128		ENSMUSG00000045377	147.457	0.313316	0.00623054	0.328428	Tmem88				ENSMUSG00000002324	Rec8	101.693	0.334406	0.00806233	0.124927	83.3191	0.0118305	0.301665	0.907171
ENSMUSG00000030032	436.552	-0.350024	0.000318065	0.0145092	Wdr54		ENSMUSG00000057606	72.2083	-0.0415574	0.00630317	0.330358	Colq				ENSMUSG00000002325	Irf9	473.021	0.00170122	0.971572	0.996676	452.263	0.0170285	0.371452	0.92292
ENSMUSG00000035606	243.642	0.465653	0.000319093	0.0145092	Ky		ENSMUSG00002075524	7.32082	-0.0119522	0.00630132	0.330358	NA				ENSMUSG00000002326	Gmpr2	559.803	0.0115624	0.811725	0.964494	510.456	0.00491941	0.822019	0.984652
ENSMUSG00000024479	4377.3	-0.393744	0.000316843	0.0145092	Mal2		ENSMUSG00000021367	113.643	0.0279676	0.00633116	0.33088	Edn1				ENSMUSG00000002329	Mdp1	1015.53	-0.00335759	0.94347	0.992926	918.835	-0.00479809	0.816801	0.984423
ENSMUSG00000001089	2154.87	0.261857	0.000321286	0.0145674	Luzp1		ENSMUSG00000035615	1078.12	-0.213799	0.00637547	0.332249	Frmpd1				ENSMUSG00000002332	Dhrs1	2762.26	0.0101609	0.833811	0.970689	2322.27	-0.0435081	0.0936196	0.802129
ENSMUSG00000025938	67.3024	-0.704708	0.000328344	0.0148452	Slco5a1		ENSMUSG00000024175	61.1801	0.0360502	0.00640829	0.333013	Tekt4				ENSMUSG00000002341	Ncan	26337	-0.100603	0.100746	0.476023	24882.1	-0.0174125	0.501012	0.936769
ENSMUSG00000089417	33.3514	-1.06933	0.000331536	0.0149472	Gm22009		ENSMUSG00000027947	395.726	0.295089	0.00645397	0.333483	Il6ra				ENSMUSG00000002342	Tmem161a	991.521	-0.0730232	0.177475	0.603174	1032.25	0.0367617	0.121733	0.818571
ENSMUSG00000049796	268.247	-0.598776	0.000333845	0.0149737	Crh		ENSMUSG00000028766	707.357	0.223888	0.00649537	0.333483	Alpl				ENSMUSG00000002343	Armc6	630.535	-0.0242053	0.615985	0.908005	577.373	-0.00694328	0.72098	0.968326
ENSMUSG00000076617	1297.11	0.319809	0.000334001	0.0149737	Ighm		ENSMUSG00000060780	1980.13	0.221751	0.00652641	0.333483	Lrrtm1				ENSMUSG00000002345	Borcs8	933.719	0.00467736	0.922966	0.989424	810.125	-0.0257747	0.2768	0.895707
ENSMUSG00000033880	1199.39	-0.477306	0.000342355	0.0153053	Lgals3bp		ENSMUSG00000074113	52.9933	-0.0339594	0.0065254	0.333483	4930506A18Rik				ENSMUSG00000002346	Slc25a42	1101.83	0.0589085	0.260209	0.699383	984.708	0.00976463	0.627318	0.955313
ENSMUSG00000025892	3054.42	-0.340364	0.000343692	0.0153222	Gria4		ENSMUSG00000060377	22.5255	-0.020392	0.00651401	0.333483	Rpl36a-ps1				ENSMUSG00000002365	Snx9	826.804	0.0256854	0.599777	0.901035	740.019	0.000131985	0.996373	0.999738
ENSMUSG00000033061	1771.06	-0.334288	0.000345071	0.0153408	Resp18		ENSMUSG00000022324	734.094	0.272455	0.00650191	0.333483	Matn2				ENSMUSG00000002372	Ranbp3	2232.31	0.0131828	0.780693	0.954078	1983.84	-0.00795593	0.732374	0.971837
ENSMUSG00000025902	202.904	0.559255	0.000347983	0.0154176	Sox17		ENSMUSG00000050063	133.306	-0.276533	0.00659794	0.336202	Klk6				ENSMUSG00000002379	Ndufa11	1985.78	-0.0312953	0.5214	0.868887	1698.11	-0.046414	0.0943652	0.802662
ENSMUSG00000044528	1040.13	-0.483182	0.000348731	0.0154176	Tram1l1		ENSMUSG00000028159	436.094	-0.228041	0.00664902	0.336396	Dapp1				ENSMUSG00000002393	Nr2f6	1305.99	0.0467869	0.356703	0.781925	1209.14	0.0279882	0.266154	0.893836
ENSMUSG00000027834	5646.27	-0.443828	0.0003554	0.015669	Serpini1		ENSMUSG00000037379	9.20823	-0.0137615	0.00669162	0.336396	Spon2				ENSMUSG00000002395	Use1	2726.79	0.0410468	0.409793	0.81097	2335.71	-0.0288357	0.301255	0.9071
ENSMUSG00000058897	1146.99	-0.384895	0.000357805	0.0157316	Col25a1		ENSMUSG00000021754	395.635	0.241369	0.00670688	0.336396	Map3k1				ENSMUSG00000002396	Ocel1	632.069	0.0747473	0.175374	0.601411	586.978	0.0319084	0.150002	0.848606
ENSMUSG00000048279	2016.4	-0.372139	0.000367487	0.0161129	Sacs		ENSMUSG00000058258	741.658	-0.0636207	0.00670475	0.336396	Idi1				ENSMUSG00000002409	Dyrk1b	699.876	-0.00765307	0.872643	0.980719	635.178	-0.00444126	0.826901	0.984652
ENSMUSG00000022742	1062.93	-0.301998	0.000368682	0.016121	Cpox		ENSMUSG00000120091	68.5356	-0.0426552	0.00671177	0.336396	NA				ENSMUSG00000002413	Braf	2550.54	-0.00208933	0.964234	0.996085	2386.44	0.0191553	0.467057	0.932488
ENSMUSG00000025316	844.767	0.394217	0.000375922	0.0163927	Banp		ENSMUSG00000097536	18.6126	0.0201024	0.00671149	0.336396	4833422M21Rik				ENSMUSG00000002416	Ndufb2	970.423	-0.000408377	0.992608	0.998988	812.436	-0.049534	0.0580288	0.74263
ENSMUSG00000039252	2840.03	-0.41399	0.000378703	0.0164444	Lgi2		ENSMUSG00000039682	2975.3	-0.205086	0.00684728	0.342252	Lap3				ENSMUSG00000002428	Hltf	614.665	0.034237	0.493922	0.857033	572.419	0.0259213	0.285953	0.898822
ENSMUSG00000020844	998.75	0.300445	0.00037917	0.0164444	Nxn		ENSMUSG00000037885	971.447	0.199252	0.00691366	0.344331	Stk35				ENSMUSG00000002455	Prpf6	1492.58	0.0820166	0.145382	0.560021	1252.4	-0.0135979	0.54867	0.942573
ENSMUSG00000039137	2980.12	0.274055	0.000389055	0.0168274	Whrn		ENSMUSG00000050105	120.147	0.0467859	0.00700631	0.344331	Fam110d				ENSMUSG00000002458	Rgs19	409.933	0.0178207	0.707165	0.93494	355.811	-0.0124592	0.515096	0.939447
ENSMUSG00000000555	248.117	-0.4579	0.000394536	0.0170184	Itga5		ENSMUSG00000070687	63.1077	-0.0382976	0.00700889	0.344331	Htr1d				ENSMUSG00000002459	Rgs20	2256.65	0.0134129	0.758001	0.947548	1839.05	-0.0538876	0.0404237	0.684366
ENSMUSG00000038517	3265.7	0.291312	0.000403539	0.0173598	Tbkbp1		ENSMUSG00000020679	17.6413	-0.0191387	0.00695864	0.344331	Hnf1b				ENSMUSG00000002475	Abhd3	4999.76	0.0403326	0.424956	0.81883	4347.57	-0.00714513	0.729352	0.970705
ENSMUSG00000035551	231.38	-0.732641	0.000405632	0.0174029	Igfbpl1		ENSMUSG00000087574	724.223	-0.240626	0.00696775	0.344331	C030037D09Rik				ENSMUSG00000002477	Snrpd1	702.394	-0.00649597	0.888633	0.98348	615.749	-0.0161686	0.387454	0.927289
ENSMUSG00000049904	211.054	-0.438828	0.000421702	0.0180439	Tmem17		ENSMUSG00000056749	136.545	-0.0615278	0.00702027	0.344331	Nfil3				ENSMUSG00000002486	Tchp	336.866	0.0775493	0.145493	0.560021	282.958	-9.47954e-05	0.988669	0.998852
ENSMUSG00000029482	1668.92	0.27512	0.000428003	0.0181983	Aacs		ENSMUSG00000022462	4895.61	0.247277	0.00700465	0.344331	Slc38a2				ENSMUSG00000002489	Tiam1	2290.37	0.0503649	0.32724	0.762796	2139.12	0.0370265	0.160334	0.85472
ENSMUSG00000060924	1766.69	-0.343205	0.000428731	0.0181983	Csmd1		ENSMUSG00000070867	318.662	0.226359	0.00712734	0.347723	Trabd2b				ENSMUSG00000002496	Tsc2	4597.89	0.100258	0.0764127	0.421846	4012.83	0.0067936	0.764891	0.976114
ENSMUSG00000047632	313.958	-0.424065	0.000427612	0.0181983	Fgfbp3		ENSMUSG00000030895	28.4372	-0.0240807	0.0071263	0.347723	Hpx				ENSMUSG00000002500	Rpl3l	13.2529	0.00486274	0.770689	NA	11.9484	0.00101183	0.854947	0.987714
ENSMUSG00000021596	616.735	-0.404076	0.000430026	0.0182048	Mctp1		ENSMUSG00000073427	130.322	0.0592069	0.00716618	0.348176	Gm4924				ENSMUSG00000002504	Nherf2	1439.95	0.208633	0.0101183	0.141292	1538.61	0.601581	4.79666e-05	0.012098
ENSMUSG00000033578	2141.77	-0.364869	0.000432836	0.0182753	Tmem35a		ENSMUSG00000022994	1968.29	0.202432	0.00717459	0.348176	Adcy6				ENSMUSG00000002524	Puf60	3490.2	0.0488482	0.341347	0.771685	2920.76	-0.0303522	0.218381	0.878016
ENSMUSG00000029419	6320.47	-0.245607	0.00043713	0.0183595	Ajm1		ENSMUSG00000026313	2373.09	0.193804	0.00720385	0.348674	Hdac4				ENSMUSG00000002546	Golga2	3065.96	0.0880542	0.11517	0.504066	2644.94	-0.00332984	0.889499	0.990708
ENSMUSG00000046387	336.411	-0.427212	0.00043625	0.0183595	Pcdhb17		ENSMUSG00000056797	6.76559	-0.0113958	0.00727145	0.350098	Gm4889				ENSMUSG00000002550	Uck1	1208.91	0.0363867	0.465907	0.841001	1046.79	-0.017334	0.475066	0.932941
ENSMUSG00000026594	1387.25	0.267006	0.000439258	0.0184004	Ralgps2		ENSMUSG00000020773	186.433	0.0449098	0.00726091	0.350098	Trim47				ENSMUSG00000002578	Ikzf4	437.587	0.085426	0.134621	0.542018	406.34	0.0400347	0.105936	0.811485
ENSMUSG00000045083	486.598	-0.528228	0.000443409	0.0184292	Lingo2		ENSMUSG00000051435	196.726	-0.238582	0.00732925	0.351051	Fhad1				ENSMUSG00000002580	Mien1	2265.3	0.00478149	0.924379	0.989795	1854.33	-0.190556	0.00853415	0.376002
ENSMUSG00000029314	89.4413	-0.614157	0.000441752	0.0184292	Gpat3		ENSMUSG00000061461	697.792	-0.202236	0.00734174	0.351051	Smim20				ENSMUSG00000002602	Axl	7468.47	-0.00735762	0.875629	0.98118	6871.43	0.00228079	0.921063	0.992082
ENSMUSG00000032911	915.98	-0.639539	0.000442763	0.0184292	Cspg4		ENSMUSG00000015133	219.306	0.244012	0.00734865	0.351051	Lrrk1				ENSMUSG00000002603	Tgfb1	490.881	-0.0999484	0.0828686	0.437174	516.922	0.0172503	0.345404	0.917391
ENSMUSG00000045534	146.716	-0.557627	0.000444677	0.0184339	Kcna5		ENSMUSG00000054619	1170.64	0.219351	0.00737088	0.351199	Tmt1a				ENSMUSG00000002608	Ccdc97	1778.93	0.0289495	0.55787	0.884938	1543.55	-0.0193346	0.421661	0.928711
ENSMUSG00000043313	190.784	-0.471046	0.000454885	0.0188082	Pcdhb19		ENSMUSG00000019689	610.309	-0.22076	0.00739929	0.351639	Fmc1				ENSMUSG00000002617	Zfp40	669.729	-0.0367383	0.443269	0.82922	650.459	0.00995474	0.604624	0.951885
ENSMUSG00000038872	174.932	-0.482177	0.000457535	0.0188202	Zfhx3		ENSMUSG00000027346	2869.31	0.192747	0.00758518	0.356776	Gpcpd1				ENSMUSG00000002625	Akap8l	4199.05	0.117446	0.0672182	0.395576	3729.63	0.0183654	0.301853	0.907241
ENSMUSG00000022342	1847.08	-0.463403	0.000456476	0.0188202	Kcnv1		ENSMUSG00000097705	24.776	-0.0206539	0.00756238	0.356776	NA				ENSMUSG00000002633	Shh	87.5484	-0.0839197	0.0642097	0.387297	96.3864	0.00746224	0.571633	0.946302
ENSMUSG00000034098	415.421	-0.507532	0.000467776	0.0191921	Fstl5		ENSMUSG00000060787	28.6684	-0.0257945	0.00757494	0.356776	Or4d1				ENSMUSG00000002635	Pdcd2l	255.602	0.0127932	0.777661	0.952779	229.335	-0.000608728	0.972185	0.995632
ENSMUSG00000004961	7818.9	-0.295917	0.000477565	0.0195434	Syt5		ENSMUSG00000059852	300.947	0.228334	0.00755615	0.356776	Kcng2				ENSMUSG00000002658	Gtf2f1	1629.02	0.028502	0.553481	0.882951	1393.33	-0.0179447	0.406105	0.927289
ENSMUSG00000063430	1904.96	-0.32671	0.000482411	0.019641	Wscd2		ENSMUSG00000019947	638.061	0.197017	0.00764178	0.358519	Arid5b				ENSMUSG00000002660	Clpp	1532.35	0.0373345	0.45422	0.834121	1339.31	-0.00945514	0.66477	0.961636
ENSMUSG00000011877	24587.1	0.253419	0.000482004	0.019641	Git1		ENSMUSG00000038463	407.795	0.0386998	0.00783017	0.365487	Olfml2b				ENSMUSG00000002661	Alkbh7	321.849	-0.00696509	0.877649	0.981195	278.375	-0.0214133	0.261105	0.893241
ENSMUSG00000048707	653.299	-0.326272	0.000486932	0.0197245	Tprn		ENSMUSG00000020704	2563.99	0.208899	0.00782492	0.365487	Asic2				ENSMUSG00000002668	Dennd1c	104.416	-0.0101253	0.78024	0.954078	103.004	0.0082585	0.498502	0.936406
ENSMUSG00000105891	58.9703	-0.751949	0.000486774	0.0197245	A230001M10Rik		ENSMUSG00000027474	124.144	0.0393445	0.00787657	0.36672	Ccm2l				ENSMUSG00000002679	Med6	259.196	-0.0403258	0.36482	0.785448	240.479	-0.00848227	0.590721	0.948287
ENSMUSG00000020102	863.788	-0.513301	0.00049298	0.0199189	Slc16a7		ENSMUSG00000032047	2861.61	-0.183615	0.00791249	0.366835	Acat1				ENSMUSG00000002688	Prkd1	1062.07	0.0854537	0.133946	0.540685	950.181	0.0167161	0.387603	0.927289
ENSMUSG00000001128	436.921	0.371116	0.000499109	0.0201156	Cfp		ENSMUSG00000050945	179.721	-0.0739594	0.00791902	0.366835	Zfp438				ENSMUSG00000002699	Lcp2	133.607	0.00928318	0.817376	0.965748	126.712	0.0124403	0.430353	0.928711
ENSMUSG00000045441	92.1915	-0.624956	0.000500818	0.0201336	Gprin3		ENSMUSG00000108943	46.3332	0.0228968	0.0079591	0.367763	NA				ENSMUSG00000002718	Cse1l	1035.13	0.0215615	0.658815	0.922804	973.243	0.027972	0.270128	0.894922
ENSMUSG00000049511	211.333	-0.529349	0.000506315	0.0203035	Htr1b		ENSMUSG00000073702	9264.71	-0.187881	0.00798841	0.36819	Rpl31				ENSMUSG00000002728	Naa20	726.545	-0.0113366	0.806826	0.963554	678.318	0.0053352	0.810765	0.983439
ENSMUSG00000063434	1093.49	-0.434511	0.000508135	0.0203254	Sorcs3		ENSMUSG00000021823	1741.74	0.221678	0.00808003	0.37055	Vcl				ENSMUSG00000002731	Prkra	540.201	0.0602909	0.252598	0.691149	461.27	-0.00899729	0.662148	0.961636
ENSMUSG00000039419	2899.95	-0.365658	0.000515798	0.0205803	Cntnap2		ENSMUSG00000021835	338.775	0.0753669	0.00806908	0.37055	Bmp4				ENSMUSG00000002732	Fkbp7	134.09	-0.0748917	0.102794	0.479834	128.132	-0.0109372	0.446545	0.928711
ENSMUSG00000030223	928.796	-0.47558	0.000521722	0.0207648	Ptpro		ENSMUSG00000002980	694.499	0.0591358	0.0081318	0.371994	Bcam				ENSMUSG00000002733	Plekha3	1288.7	0.0227831	0.642373	0.917882	1172.67	0.00706354	0.756006	0.974584
ENSMUSG00000025427	2780.68	0.294664	0.000526327	0.020896	Ark2c		ENSMUSG00000045968	503.891	-0.217421	0.00819637	0.372434	Teddm2				ENSMUSG00000002741	Ykt6	4186.84	0.027202	0.573639	0.890987	3558.31	-0.048204	0.117795	0.81509
ENSMUSG00002076161	58.6186	-0.975396	0.000527956	0.0209086	Rn7sk		ENSMUSG00000068240	78.8774	-0.0377386	0.00816521	0.372434	Uba52rt				ENSMUSG00000002748	Baz1b	4489.66	0.143211	0.024942	0.239548	4043.09	0.0433685	0.125874	0.828468
ENSMUSG00000002778	2784.41	-0.344135	0.000533618	0.021054	Kdelr1		ENSMUSG00000029641	78.3559	-0.0368015	0.00820332	0.372434	Rasl11a				ENSMUSG00000002763	Pex6	2367.63	0.170851	0.00908787	0.132628	1970.05	-0.00658408	0.790932	0.981571
ENSMUSG00000022211	1671.67	0.401138	0.000535315	0.021054	Carmil3		ENSMUSG00000031486	648.907	0.216459	0.00822263	0.372434	Adgra2				ENSMUSG00000002767	Mrpl2	775.148	-0.00494889	0.915923	0.988719	684.038	-0.0173102	0.425065	0.928711
ENSMUSG00000049092	905.13	-0.392075	0.000535584	0.021054	Gpr137c		ENSMUSG00000110275	76.6211	-0.0391613	0.00826113	0.373257	Gm5905				ENSMUSG00000002768	Mea1	2362.96	0.0376418	0.450203	0.832009	1946.67	-0.0537406	0.0537527	0.731008
ENSMUSG00000120976	2780.5	-0.387141	0.000541501	0.0212343	NA		ENSMUSG00000080921	150.585	-0.0605607	0.00832105	0.37504	NA				ENSMUSG00000002769	Gnmt	19.8897	0.0123006	0.54662	NA	22.0417	0.0120729	0.106375	0.811485
ENSMUSG00000040797	11764.8	0.244141	0.000552733	0.0216216	Iqsec3		ENSMUSG00000029096	554.373	-0.208169	0.00835042	0.375442	Htra3				ENSMUSG00000002771	Grin2d	697.521	-0.019879	0.673521	0.928753	679.432	0.0248036	0.280485	0.896971
ENSMUSG00000048004	256.615	-0.457105	0.000557206	0.0217433	Tmem196		ENSMUSG00000025932	685.419	0.197663	0.00843508	0.376002	Eya1				ENSMUSG00000002778	Kdelr1	2784.41	-0.344135	0.000533618	0.021054	3014.35	0.0164459	0.434172	0.928711
ENSMUSG00000029657	4886.22	0.325809	0.000560369	0.0218134	Hsph1		ENSMUSG00000035877	3166.18	0.180611	0.00853819	0.376002	Zhx3				ENSMUSG00000002781	Tmem143	681.912	-0.0615898	0.244793	0.685424	594.825	-0.0723188	0.0375216	0.677452
ENSMUSG00000029055	3192.22	0.277003	0.000571075	0.0220792	Plch2		ENSMUSG00000025473	110.735	0.0345076	0.00845113	0.376002	Adam8				ENSMUSG00000002797	Ggct	361.811	-0.0486669	0.328214	0.762796	323.094	-0.0260184	0.211658	0.87523
ENSMUSG00000030747	2493.47	-0.358104	0.000570617	0.0220792	Dgat2		ENSMUSG00000031760	16211	-0.195491	0.00847229	0.376002	Mt3				ENSMUSG00000002799	Jag2	1451.89	0.0859983	0.239321	0.679524	1356.39	0.032708	0.136285	0.836831
ENSMUSG00000024261	4016.54	-0.422916	0.000571347	0.0220792	Syt4		ENSMUSG00000002580	1854.33	-0.190556	0.00853415	0.376002	Mien1				ENSMUSG00000002803	Btbd6	1979.06	0.0618964	0.242199	0.682035	1808.18	0.0299847	0.259721	0.893241
ENSMUSG00000046699	558.733	-0.45973	0.000573348	0.022103	Slitrk4		ENSMUSG00000060639	66.7034	-0.0345489	0.00854737	0.376002	H4c9				ENSMUSG00000002804	Nudt14	170.437	-0.0221657	0.606664	0.90357	160.6	0.00020114	0.990858	0.99941
ENSMUSG00000028381	2254.4	-0.443267	0.000576105	0.0221403	Ugcg		ENSMUSG00000024085	800.904	0.210439	0.00841702	0.376002	Man2a1				ENSMUSG00000002808	Epdr1	3564.28	-0.16503	0.0279987	0.253609	3721.86	0.014812	0.458974	0.929681
ENSMUSG00000015599	9319.47	0.26214	0.00057709	0.0221403	Ttbk1		ENSMUSG00000038146	896.615	0.0764404	0.00850883	0.376002	Notch3				ENSMUSG00000002812	Flii	2021.18	0.143975	0.0208026	0.217939	1756.67	0.015817	0.524877	0.940044
ENSMUSG00000050830	169.999	-0.480162	0.000579928	0.0221958	Vwc2		ENSMUSG00000025739	1594.48	-0.180262	0.00838522	0.376002	Gng13				ENSMUSG00000002814	Top3a	187.136	-0.0186608	0.671982	0.92817	169.978	-0.00568042	0.735564	0.972547
ENSMUSG00000033849	1052.34	-0.463854	0.000582213	0.0222299	B3galt2		ENSMUSG00000022040	1333.63	-0.195905	0.00857169	0.37617	Ephx2				ENSMUSG00000002820	Atg4d	860.118	0.0614899	0.244641	0.685424	788.473	0.0215846	0.316178	0.907362
ENSMUSG00000056145	549.852	-0.494604	0.000584422	0.022261	AI504432		ENSMUSG00000086108	55.9538	-0.0326343	0.00859547	0.376313	NA				ENSMUSG00000002825	Qtrt1	300.675	-0.00785234	0.847659	0.975107	270.884	-0.00499239	0.744871	0.973213
ENSMUSG00000000682	138.351	-0.527786	0.00059211	0.0223935	Cd52		ENSMUSG00000027896	200.703	0.0301237	0.00868383	0.379277	Slc16a4				ENSMUSG00000002831	Plin4	73.4266	1.43762	3.82847e-06	0.000521781	82.4134	1.90698	1.04954e-10	1.20329e-07
ENSMUSG00000010066	1808.62	-0.309289	0.000590021	0.0223935	Cacna2d2		ENSMUSG00000027570	1274.38	0.186059	0.00882891	0.383786	Col9a3				ENSMUSG00000002833	Hdgfl2	2172.91	0.0794787	0.154134	0.569957	1934.74	0.0185651	0.405025	0.927289
ENSMUSG00000032338	194.169	-0.487381	0.000591885	0.0223935	Hcn4		ENSMUSG00000031231	4190.07	-0.187021	0.00881605	0.383786	Cox7b				ENSMUSG00000002835	Chaf1a	270.885	-0.0317032	0.486142	0.851108	257.451	0.00260086	0.888542	0.990663
ENSMUSG00000032554	10008.9	-0.411894	0.000595902	0.0224837	Trf		ENSMUSG00000109209	7.16663	-0.0116947	0.00885176	0.383869	NA				ENSMUSG00000002844	Adprh	2818.34	-0.244502	0.00169722	0.0455255	2740.48	-0.0211555	0.386828	0.927289
ENSMUSG00000017417	994.928	-0.41122	0.000602271	0.0226327	Plxdc1		ENSMUSG00000035401	1498	0.180278	0.00889357	0.384773	Emsy				ENSMUSG00000002845	Tmem39a	260.564	-0.0486126	0.281419	0.721891	286.076	0.0294574	0.0840134	0.785202
ENSMUSG00000000125	70.2818	-0.679707	0.000602688	0.0226327	Wnt3		ENSMUSG00000041660	83.5807	-0.0410497	0.00897933	0.387569	Bbox1				ENSMUSG00000002846	Timmdc1	608.283	-0.0127181	0.790472	0.957866	562.303	0.00211453	0.923728	0.992082
ENSMUSG00000038526	591.287	-0.387763	0.000620911	0.0232623	Car14		ENSMUSG00000059743	1796.05	-0.185	0.00905192	0.388872	Fdps				ENSMUSG00000002847	Pla1a	54.8668	0.0152761	0.580375	0.893444	88.4093	1.30965	1.40249e-05	0.00451354
ENSMUSG00000055415	109.676	-0.652549	0.00062662	0.0234212	Atp10b		ENSMUSG00000035910	308.282	-0.194768	0.00904183	0.388872	Dcdc2a				ENSMUSG00000002870	Mcm2	159.652	0.0292072	0.492966	0.856026	143.012	0.00596411	0.70046	0.96678
ENSMUSG00000022865	914.473	-0.391788	0.000628105	0.0234218	Cxadr		ENSMUSG00000040254	337.873	0.0527695	0.00910276	0.390142	Sema3d				ENSMUSG00000002871	Tpra1	970.995	-0.0499239	0.315324	0.751817	1022.52	0.0532163	0.0491497	0.716694
ENSMUSG00000030306	2663.72	-0.315254	0.000638844	0.0237115	Tmtc1		ENSMUSG00000038690	4266.75	-0.17165	0.00914961	0.391236	Atp5mf				ENSMUSG00000002881	Nab1	1885.39	0.00243315	0.961283	0.995747	1680.47	-0.00819695	0.677556	0.962627
ENSMUSG00000031708	14298.6	-0.289715	0.00063828	0.0237115	Tecr		ENSMUSG00000044562	348.609	0.0571055	0.00927318	0.394863	Rasip1				ENSMUSG00000002885	Adgre5	699.983	0.0233708	0.623848	0.910992	720.928	0.0445097	0.0331351	0.662055
ENSMUSG00000038244	10202.4	0.347163	0.000643339	0.0238229	Mical2		ENSMUSG00000032278	207.739	0.01631	0.00927746	0.394863	Paqr5				ENSMUSG00000002897	Il17ra	983.064	-0.0931532	0.104796	0.483256	961	-0.00265169	0.88651	0.990663
ENSMUSG00000023942	726.697	-0.337594	0.000651986	0.0240872	Slc29a1		ENSMUSG00000050534	104.167	0.0396326	0.00935814	0.394971	Htr5b				ENSMUSG00000002900	Lamb1	641.864	0.00951331	0.824657	0.968398	641.07	0.0292462	0.111664	0.813403
ENSMUSG00000037235	6504.45	0.258329	0.000656659	0.0242039	Mxd4		ENSMUSG00000040710	397.329	0.0437833	0.00936613	0.394971	St8sia4				ENSMUSG00000002908	Kcnn1	863.439	0.00540666	0.893941	0.984238	826.835	0.0222069	0.280835	0.897184
ENSMUSG00000044847	1474.9	0.272411	0.000659697	0.0242598	Lsm11		ENSMUSG00000033981	11247.8	0.208973	0.00935678	0.394971	Gria2				ENSMUSG00000002910	Arrdc2	432.099	-0.168102	0.0277843	0.252531	421.644	-0.01241	0.470997	0.932743
ENSMUSG00000006362	1353.54	0.300044	0.000663816	0.0243552	Cbfa2t3		ENSMUSG00000090150	1415.67	-0.17907	0.00930997	0.394971	Acad11				ENSMUSG00000002944	Cd36	62.7197	-0.0472336	0.0988741	0.473031	58.1446	-0.0144553	0.141546	0.840295
ENSMUSG00000072844	68.2613	0.788521	0.000669636	0.0244012	G530011O06Rik		ENSMUSG00000105843	244.625	0.0566326	0.00943609	0.397008	NA				ENSMUSG00000002948	Map2k7	1887.43	0.00891187	0.84848	0.975365	1666.18	-0.013136	0.557471	0.943514
ENSMUSG00000086290	753.55	-0.290502	0.000667837	0.0244012	Snhg12		ENSMUSG00000022044	5652.5	-0.166638	0.00947117	0.397572	Stmn4				ENSMUSG00000002949	Timm44	1376.9	0.0490553	0.335664	0.768076	1245.3	0.0142672	0.491086	0.935557
ENSMUSG00000019997	1225.91	-0.4819	0.000669656	0.0244012	Ccn2		ENSMUSG00000030711	679.286	0.187412	0.00957755	0.398262	Sult1a1				ENSMUSG00000002957	Ap2a2	6753.47	0.120573	0.052581	0.34778	5559.84	-0.0279949	0.312478	0.907362
ENSMUSG00000021587	918.973	-0.547096	0.000674122	0.0245079	Pcsk1		ENSMUSG00000036751	8676.16	-0.16359	0.00955921	0.398262	Cox6b1				ENSMUSG00000002963	Pnkp	789.575	0.00806614	0.864333	0.979185	721.516	0.00548106	0.811173	0.983439
ENSMUSG00000104494	1195.36	0.31456	0.000679254	0.0246384	NA		ENSMUSG00000061524	466.545	0.180518	0.00956454	0.398262	Zic2				ENSMUSG00000002968	Med25	4813.15	0.16211	0.0107505	0.1459	4219.77	0.0281219	0.273197	0.895707
ENSMUSG00000066113	188.283	-0.550658	0.000682478	0.0246433	Adamtsl1		ENSMUSG00000048534	18.2482	0.0182168	0.00959614	0.398262	Jaml				ENSMUSG00000002980	Bcam	607.614	-0.0201912	0.639066	0.916973	694.499	0.0591358	0.0081318	0.371994
ENSMUSG00000055409	1277.81	-0.39824	0.000682294	0.0246433	Nell1		ENSMUSG00000048120	773.625	0.0619299	0.00955396	0.398262	Entpd1				ENSMUSG00000002981	Clptm1	8728.57	-0.116402	0.0701054	0.404659	8798.57	0.00837482	0.668759	0.961636
ENSMUSG00000048482	632.195	-0.4515	0.000688128	0.0247599	Bdnf		ENSMUSG00000051212	91.7318	0.0297709	0.00962707	0.398643	Gpr183				ENSMUSG00000002983	Relb	193.542	-0.0196748	0.642427	0.917882	179.806	-0.00169632	0.922604	0.992082
ENSMUSG00000050164	748.52	-0.346077	0.000688809	0.0247599	Mchr1		ENSMUSG00000075254	1186.21	0.056246	0.00965302	0.398818	Heg1				ENSMUSG00000002984	Tomm40	2073.59	-0.018473	0.702379	0.934264	1867.74	-0.0135549	0.548324	0.942453
ENSMUSG00000020776	3694.09	0.266057	0.000698747	0.0250607	Fbf1		ENSMUSG00000045136	12484.4	-0.194719	0.00967736	0.398925	Tubb2b				ENSMUSG00000002985	Apoe	180285	0.00943349	0.846801	0.975017	165092	0.0068328	0.772313	0.978337
ENSMUSG00000008318	678.85	-0.339159	0.000706262	0.0252734	Relt		ENSMUSG00000038115	124.964	0.038404	0.00977718	0.402136	Ano2				ENSMUSG00000002996	Hbp1	815.268	0.0304093	0.5371	0.878013	818.462	0.170879	0.0109023	0.426422
ENSMUSG00000061718	6006.8	-0.536617	0.000722129	0.0257259	Ppp1r1b		ENSMUSG00000037922	45.8031	-0.031865	0.00980026	0.402183	Bank1				ENSMUSG00000002997	Prkar2b	1057.13	-0.220669	0.00810846	0.12552	1045.21	-0.00711205	0.693303	0.965512
ENSMUSG00000020577	5501.19	-0.396281	0.000721843	0.0257259	Tspan13		ENSMUSG00000031925	502.979	0.180793	0.0098348	0.40245	Maml2				ENSMUSG00000003031	Cdkn1b	1228.71	0.0488482	0.340607	0.771478	1140.52	0.0275672	0.244131	0.88725
ENSMUSG00000039913	694.372	-0.287896	0.000727921	0.0258744	Pak5		ENSMUSG00000025135	1852.83	-0.172847	0.00985064	0.40245	Anapc11				ENSMUSG00000003032	Klf4	232.004	-0.00440297	0.912451	0.987628	248.079	0.0253786	0.0778803	0.774328
ENSMUSG00000055003	1931.57	-0.353195	0.000737756	0.0261657	Lrtm2		ENSMUSG00000029710	412.44	0.0409875	0.00988711	0.403043	Ephb4				ENSMUSG00000003033	Ap1m1	1674.95	0.0455307	0.441047	0.82846	1434.72	-0.0106393	0.568962	0.946223
ENSMUSG00000020099	1040.81	-0.495809	0.000742556	0.0262776	Unc5b		ENSMUSG00000027495	1032.74	-0.172718	0.00997426	0.404796	Fam210b				ENSMUSG00000003037	Rab8a	1369.36	0.102814	0.075417	0.420454	1174.01	-0.00300263	0.89402	0.990918
ENSMUSG00000006958	1387.16	0.418203	0.000761013	0.0268624	Chrd		ENSMUSG00000037892	220.484	0.0359092	0.00995879	0.404796	Pcdh18				ENSMUSG00000003038	Hmgn2	1916.03	-0.0465701	0.336457	0.768549	1757.97	-0.0146535	0.512451	0.938324
ENSMUSG00000058152	321.298	-0.519096	0.000762449	0.0268624	Chsy3		ENSMUSG00000027524	228.98	0.0407817	0.0100766	0.408047	Edn3				ENSMUSG00000003039	Fam32a	2840.15	-0.00630267	0.895165	0.984585	2441.01	-0.0593293	0.0746716	0.772648
ENSMUSG00000120806	188.283	-0.629949	0.000764653	0.0268808	NA		ENSMUSG00000078619	569.97	0.109607	0.0101022	0.408181	Smarcd2				ENSMUSG00000003062	Stard3nl	1292.19	-0.0682264	0.207157	0.642448	1284.6	0.023578	0.331968	0.910577
ENSMUSG00000037622	4621.54	0.239892	0.000773851	0.0270964	Wdtc1		ENSMUSG00000096929	1287.97	0.087937	0.0101662	0.408966	A330023F24Rik				ENSMUSG00000003068	Stk11	3773.93	0.0656639	0.19907	0.630472	3255.56	-0.0129547	0.600363	0.951548
ENSMUSG00000059213	94741.3	0.227294	0.000774183	0.0270964	Ddn		ENSMUSG00000026895	3357.5	-0.171451	0.0101544	0.408966	Ndufa8				ENSMUSG00000003070	Efna2	425.74	-0.287275	0.00520458	0.0954771	475.94	0.0290037	0.177765	0.864295
ENSMUSG00000022270	1302.52	-0.472752	0.000778682	0.0271942	Retreg1		ENSMUSG00000025981	485.072	0.170226	0.0102318	0.409731	Coq10b				ENSMUSG00000003072	Atp5f1d	7201.74	0.00720135	0.880991	0.981688	6087.36	-0.0674845	0.0535189	0.731008
ENSMUSG00000038602	1967.72	-0.416157	0.00078092	0.0272129	Slc35f1		ENSMUSG00000033720	21899	-0.217579	0.0102352	0.409731	Sfxn5				ENSMUSG00000003099	Ppp5c	3732.98	0.0370678	0.456068	0.835721	3236.05	-0.00987134	0.645911	0.959694
ENSMUSG00000042804	1342.42	-0.256036	0.000789245	0.027443	Gpr153		ENSMUSG00000020286	18.2932	0.0190424	0.0102522	0.409731	1700093K21Rik				ENSMUSG00000003119	Cdk12	555.127	0.00435553	0.92535	0.989809	517.811	0.0120913	0.558612	0.943514
ENSMUSG00000026247	258.746	-0.585891	0.000800566	0.0276559	Ecel1		ENSMUSG00000027750	103.811	0.0432829	0.0102759	0.409786	Postn				ENSMUSG00000003123	Lipe	363.516	0.0153743	0.74406	0.944338	319.603	-0.00784001	0.690521	0.964809
ENSMUSG00000040118	4874.31	-0.40067	0.000799438	0.0276559	Cacna2d1		ENSMUSG00000032413	1468.25	-0.17773	0.0103201	0.410654	Rasa2				ENSMUSG00000003131	Pafah1b2	3487.29	0.00971256	0.841269	0.973016	3080.71	-0.0130564	0.559138	0.943514
ENSMUSG00000020178	1267.31	-0.995854	0.000799922	0.0276559	Adora2a		ENSMUSG00000042607	21.9701	-0.0210902	0.010442	0.414605	Asb4				ENSMUSG00000003134	Tbc1d8	751.319	-0.146797	0.0378639	0.294873	699.823	-0.0299181	0.15941	0.853772
ENSMUSG00000119895	88.1896	-0.0207382	0.00082219	0.0283416	Gm22513		ENSMUSG00000039959	3820.54	0.154718	0.0106474	0.42185	Hip1				ENSMUSG00000003135	Cnot11	695.473	0.000538941	0.991723	0.99892	633.688	0.000149173	0.995866	0.999686
ENSMUSG00000043441	35.0415	-0.959563	0.000826598	0.0284321	Gpr149		ENSMUSG00000088185	13.2449	-0.0136145	0.0107078	0.422447	NA				ENSMUSG00000003153	Slc2a3	5419.63	-0.214689	0.0111917	0.149848	5734.72	0.0189691	0.371896	0.923716
ENSMUSG00000033697	2444.88	0.320375	0.000829316	0.0284643	Arhgap39		ENSMUSG00000020444	4181.11	-0.156032	0.0107202	0.422447	Guk1				ENSMUSG00000003154	Foxj2	966.028	0.0394765	0.43213	0.82183	887.673	0.0234571	0.351206	0.917572
ENSMUSG00000034201	4011.04	0.229526	0.000831823	0.028489	Gas2l1		ENSMUSG00000051439	161.847	0.0351439	0.0107316	0.422447	Cd14				ENSMUSG00000003161	Sri	3094.92	0.00901901	0.841215	0.973016	2640.4	-0.0278693	0.214401	0.875829
ENSMUSG00000026697	1269.26	-0.562805	0.000839513	0.0286383	Myoc		ENSMUSG00000030739	3142.67	-0.162538	0.0108625	0.426081	Myh14				ENSMUSG00000003166	Dgcr2	3075.51	-0.108397	0.0782193	0.426797	3202.77	0.0262886	0.213072	0.875829
ENSMUSG00000025255	251.807	-0.39292	0.000839771	0.0286383	Zfhx4		ENSMUSG00000035048	845.242	-0.168157	0.0108704	0.426081	Anapc13				ENSMUSG00000003184	Irf3	686.876	0.0934554	0.110768	0.49506	660.139	0.0414424	0.0540387	0.731576
ENSMUSG00000050558	80.9816	-0.781439	0.000848902	0.0287653	Prokr2		ENSMUSG00000002996	818.462	0.170879	0.0109023	0.426422	Hbp1				ENSMUSG00000003190	Bcl2l12	88.5362	-0.0165465	0.654449	0.922054	92.7387	0.0196957	0.183062	0.864295
ENSMUSG00000034796	2466.79	0.489318	0.000847687	0.0287653	Cpne7		ENSMUSG00000021278	307.152	0.159189	0.0109402	0.426995	Amn				ENSMUSG00000003198	Zfp959	123.895	0.00390764	0.923343	0.989628	115.266	0.00648137	0.664066	0.961636
ENSMUSG00000009734	40.8129	-0.80494	0.000845667	0.0287653	Pou6f2		ENSMUSG00000070532	1269.82	-0.165401	0.0111296	0.430714	Ccdc190				ENSMUSG00000003199	Mpnd	3936.76	0.0845342	0.107897	0.49025	3452.48	0.00362971	0.884833	0.990663
ENSMUSG00000034401	123.506	-0.496891	0.000862023	0.0288292	Spata6		ENSMUSG00000006014	265.178	0.0559465	0.0111057	0.430714	Prg4				ENSMUSG00000003200	Sh3gl1	1241.96	0.0718911	0.18873	0.618737	1113.47	0.0192258	0.422409	0.928711
ENSMUSG00000019935	105.999	-0.664332	0.000859562	0.0288292	Slc17a8		ENSMUSG00000025658	2885.49	0.160922	0.011129	0.430714	Cnksr2				ENSMUSG00000003206	Ebi3	59.102	-0.0562194	0.128806	0.529746	57.7299	-0.00742224	0.53829	0.942198
ENSMUSG00000035964	10526	-0.305227	0.000859885	0.0288292	Tmem59l		ENSMUSG00000004849	6415.38	-0.162694	0.0111682	0.430714	Ap1s1				ENSMUSG00000003208	Yju2	240.26	-0.00875692	0.841887	0.973378	217.504	-0.00554953	0.762632	0.975083
ENSMUSG00000031767	207.003	0.41213	0.000859549	0.0288292	Nudt7		ENSMUSG00000097596	138.356	-0.0522914	0.0111764	0.430714	NA				ENSMUSG00000003226	Ranbp2	3201.91	-0.00304651	0.947332	0.993206	3135.91	0.0349649	0.142671	0.842071
ENSMUSG00000037977	118.977	-0.483208	0.000857711	0.0288292	6430571L13Rik		ENSMUSG00000032398	565.622	-0.16541	0.0111406	0.430714	Snapc5				ENSMUSG00000003227	Edar	16.6977	-0.00177466	0.923189	NA	19.3169	0.00923402	0.196927	0.872721
ENSMUSG00000043587	382.441	-0.402276	0.000863432	0.0288292	Pxylp1		ENSMUSG00000062151	4482.86	-0.0786159	0.0112692	0.431571	Unc13c				ENSMUSG00000003228	Grk5	1013.53	0.0157728	0.727345	0.940791	893.25	-0.0108193	0.639473	0.957535
ENSMUSG00000021066	2406.37	-0.333315	0.000856899	0.0288292	Atl1		ENSMUSG00000113835	107.59	-0.0466429	0.0112247	0.431571	Gm19554				ENSMUSG00000003233	Dvl3	2576.84	0.0508793	0.320516	0.757394	2261.55	-0.0025517	0.890836	0.990918
ENSMUSG00000035275	1489.95	0.243947	0.0008692	0.0288829	Raver2		ENSMUSG00000024846	180.239	-0.066582	0.0112624	0.431571	Cst6				ENSMUSG00000003234	Abcf3	1457.08	0.037212	0.46071	0.838514	1289.18	-0.00226178	0.91791	0.992082
ENSMUSG00000048701	1773.11	0.261195	0.000870469	0.0288829	Ccdc6		ENSMUSG00000027875	675.145	-0.153064	0.0114141	0.435368	Hmgcs2				ENSMUSG00000003235	Eif2b5	1877.32	0.0546722	0.289658	0.730511	1606.18	-0.0218915	0.390828	0.927289
ENSMUSG00000091712	1111.42	-0.385081	0.000869039	0.0288829	Sec14l5		ENSMUSG00000007721	2212.41	-0.162706	0.0114396	0.435368	Ccdc124				ENSMUSG00000003269	Cyth2	2571.56	0.0146236	0.763788	0.948795	2289.66	-0.00741166	0.74643	0.973586
ENSMUSG00000050711	5908.74	-0.367701	0.000875218	0.0289285	Scg2		ENSMUSG00000031825	113.792	0.0449434	0.0114332	0.435368	Crispld2				ENSMUSG00000003271	Sult2b1	221.244	-0.00145368	0.974053	0.996853	202.24	0.000428915	0.979208	0.997322
ENSMUSG00000007021	6201.58	-0.356494	0.000875468	0.0289285	Syngr3		ENSMUSG00000041779	91.1113	0.0358476	0.0116337	0.435859	Tram2				ENSMUSG00000003273	Car11	6551.16	-0.0700261	0.169678	0.592393	6042.2	-0.0204895	0.445345	0.928711
ENSMUSG00000039103	187.248	-0.607694	0.000878676	0.0289745	Nexn		ENSMUSG00000087185	90.348	-0.0370605	0.0117027	0.435859	Gm13872				ENSMUSG00000003279	Dlgap1	16646.4	0.0507833	0.315795	0.752476	15427.2	0.0358169	0.20123	0.873737
ENSMUSG00000010307	748.036	-0.355955	0.00088362	0.0290775	Tmem86a		ENSMUSG00000030255	1699.08	0.162859	0.0116177	0.435859	Sspn				ENSMUSG00000003282	Plag1	86.3389	-0.00451437	0.886329	0.982658	93.4248	0.0231638	0.0865148	0.793911
ENSMUSG00000025789	211.941	-0.483995	0.000886615	0.0291142	St8sia2		ENSMUSG00000025790	1141.28	0.0729083	0.0116986	0.435859	Slco3a1				ENSMUSG00000003283	Hck	172.237	0.0174481	0.665943	0.924907	154.979	0.00406027	0.792837	0.981571
ENSMUSG00000023827	2556.32	-0.331592	0.000888386	0.0291142	Agpat4		ENSMUSG00000110631	297.403	0.0651677	0.011618	0.435859	NA				ENSMUSG00000003299	Mrpl4	1345.38	0.0135144	0.78122	0.954523	1180.2	-0.0177786	0.460506	0.929868
ENSMUSG00000022940	730.973	-0.329246	0.000894789	0.029264	Pigp		ENSMUSG00000115276	16.9368	0.0171635	0.0115649	0.435859	NA				ENSMUSG00000003308	Keap1	3256.1	0.0738977	0.171624	0.595588	2855.62	0.00113948	0.966332	0.995139
ENSMUSG00000031093	487.974	0.357801	0.000921435	0.0300298	Dock11		ENSMUSG00000061848	29.0736	-0.0231296	0.0116888	0.435859	Gm5805				ENSMUSG00000003309	Ap1m2	23.343	0.000193132	0.994731	NA	19.1849	-0.00516364	0.481114	0.933766
ENSMUSG00000112117	115.337	0.531521	0.000921969	0.0300298	Rmst		ENSMUSG00000003531	2197.83	-0.156194	0.0114994	0.435859	Dgcr6				ENSMUSG00000003316	Glg1	6614.2	-0.0418075	0.342587	0.772698	6935.59	0.0197917	0.221245	0.878016
ENSMUSG00000036510	888.186	-0.404002	0.000927909	0.0301618	Cdh8		ENSMUSG00000041205	2153.03	-0.153228	0.0115626	0.435859	Map6d1				ENSMUSG00000003344	Btbd2	3155.62	0.0850622	0.126064	0.525047	2694.9	-0.012164	0.624173	0.955096
ENSMUSG00000056755	1463.65	-0.37785	0.000935034	0.0303316	Grm7		ENSMUSG00000024610	386.56	-0.154435	0.0117138	0.435859	Cd74				ENSMUSG00000003345	Csnk1g2	12578.9	0.160607	0.00953809	0.136405	10977	0.0233283	0.383028	0.926759
ENSMUSG00000020436	3844.27	-0.445597	0.000937637	0.0303543	Gabrg2		ENSMUSG00000059734	2296.44	-0.158834	0.0115753	0.435859	Ndufs8				ENSMUSG00000003346	Abhd17a	11132.9	0.0927862	0.095537	0.465653	9415.17	-0.0174683	0.466738	0.932417
ENSMUSG00000024579	921.057	-0.32292	0.000943694	0.0304886	Pcyox1l		ENSMUSG00000026579	150.802	0.027113	0.0119245	0.439263	F5				ENSMUSG00000003348	Mob3a	375.744	-0.0111137	0.815569	0.965211	345.71	-2.43946e-05	0.998055	0.999787
ENSMUSG00000021294	764.987	-0.348854	0.000946138	0.0304899	Kif26a		ENSMUSG00000043263	20.9967	-0.0181616	0.0118573	0.439263	Ifi209				ENSMUSG00000003352	Cacnb3	15600.7	0.138165	0.0199893	0.212261	13542.7	0.0142987	0.590348	0.948287
ENSMUSG00000000326	3519.23	-0.293468	0.000947557	0.0304899	Comt		ENSMUSG00000038543	167.187	0.0391708	0.011925	0.439263	BC028528				ENSMUSG00000003354	Ccdc65	133.228	0.00757486	0.826559	0.968469	110.583	-0.0114749	0.375109	0.924541
ENSMUSG00000040113	200.335	0.432708	0.000968214	0.0310919	Ntmt2		ENSMUSG00000019961	706.067	0.158927	0.0119033	0.439263	Tmpo				ENSMUSG00000003355	Fkbp11	31.5869	-0.035732	0.159936	0.580001	31.1029	-0.00598277	0.483327	0.933766
ENSMUSG00000032718	315.499	-0.484928	0.000971161	0.0311239	Mansc1		ENSMUSG00000112847	22.1364	0.0203867	0.0118814	0.439263	NA				ENSMUSG00000003360	Ddx23	2254.97	0.0677658	0.202659	0.635201	2018.67	0.0165738	0.511243	0.937986
ENSMUSG00000021974	417.094	-0.309625	0.000975493	0.0312001	Fgf9		ENSMUSG00000059498	1013.9	0.154169	0.0119848	0.440579	Fcgr3				ENSMUSG00000003363	Pld3	34436.9	-0.103741	0.100168	0.474891	34205.7	0.00750064	0.713475	0.967622
ENSMUSG00000024597	2660.39	-0.412716	0.000983022	0.0313781	Slc12a2		ENSMUSG00000085334	748.089	0.0813295	0.0120295	0.441338	NA				ENSMUSG00000003378	Grik5	12638.8	0.0671637	0.217085	0.654206	12790.6	0.299194	0.00151749	0.14651
ENSMUSG00000047180	59.2741	-0.674548	0.000999626	0.0317406	Neurl3		ENSMUSG00000115602	20.0128	-0.019549	0.0121429	0.444608	Gm7908				ENSMUSG00000003379	Cd79a	25.9493	-0.0083714	0.71779	0.938533	19.7452	-0.0123868	0.0954921	0.803085
ENSMUSG00000072572	292.761	0.39432	0.00100035	0.0317406	Slc39a2		ENSMUSG00000024421	227.467	-0.0671045	0.0122471	0.447532	Lama3				ENSMUSG00000003380	Rabac1	4206.42	-0.130121	0.0449158	0.319747	4257.14	0.0169281	0.448704	0.928711
ENSMUSG00000040105	1601.52	-0.314306	0.00099669	0.0317406	Plpp6		ENSMUSG00000061517	898.703	0.0633965	0.0122998	0.447675	Sox21				ENSMUSG00000003382	Etv3	736.555	-0.00136799	0.976142	0.996908	693.512	0.016772	0.455547	0.928711
ENSMUSG00000096929	1392.3	0.322829	0.00100927	0.0317711	A330023F24Rik		ENSMUSG00000053613	14.1471	0.0141879	0.0122938	0.447675	NA				ENSMUSG00000003402	Prkcsh	3495.93	-0.104552	0.0871423	0.447762	3693.47	0.0327025	0.142519	0.841715
ENSMUSG00000028172	64.2962	-0.609326	0.00100724	0.0317711	Tacr3		ENSMUSG00000083621	53.3934	-0.0302546	0.012338	0.447954	Gm14586				ENSMUSG00000003410	Elavl3	8066.34	0.0529692	0.304992	0.744045	7365.26	0.0164986	0.469583	0.932743
ENSMUSG00000032766	283.28	-0.412458	0.00100439	0.0317711	Gng11		ENSMUSG00000046032	985.619	-0.153803	0.0123808	0.447954	Snx12				ENSMUSG00000003411	Rab3b	901.436	-0.714393	2.8598e-06	0.000407522	988.113	-0.0141962	0.394783	0.927289
ENSMUSG00000063239	1188.09	-0.320385	0.00100902	0.0317711	Grm4		ENSMUSG00000019789	198.24	0.0503016	0.0123688	0.447954	Hey2				ENSMUSG00000003418	St8sia6	49.6182	-0.003261	0.906078	0.987089	64.6845	0.586371	0.00318468	0.230908
ENSMUSG00000045657	107.436	-0.532256	0.00103398	0.032485	Pcdhb10		ENSMUSG00000022790	1933.03	0.147444	0.012413	0.448236	Igsf11				ENSMUSG00000003420	Fcgrt	1345.12	-0.0246706	0.588428	0.898269	1394.91	0.0417213	0.0681622	0.764284
ENSMUSG00000090210	146.656	0.556049	0.00104606	0.0327998	Itga10		ENSMUSG00000104699	21.479	-0.0201107	0.0124545	0.448852	Rps4x-ps				ENSMUSG00000003421	Nosip	1206.42	-0.00358101	0.939316	0.992196	1085.37	-0.00702337	0.728695	0.970364
ENSMUSG00000066392	3982.62	-0.337711	0.00105792	0.0331065	Nrxn3		ENSMUSG00000029484	609.405	0.113978	0.0125092	0.448894	Anxa3				ENSMUSG00000003423	Pih1d1	786.705	0.0309681	0.547977	0.88127	679.718	-0.0175397	0.44538	0.928711
ENSMUSG00000021696	542.434	-0.478177	0.0010646	0.0332504	Elovl7		ENSMUSG00000051910	1310.66	-0.145374	0.0125519	0.448894	Sox6				ENSMUSG00000003429	Rps11	8947.53	0.053281	0.27002	0.710811	7410.97	-0.044239	0.116324	0.813448
ENSMUSG00000024793	258.989	0.521578	0.00106818	0.0332972	Tnfrsf25		ENSMUSG00000021646	795.565	-0.152344	0.0125536	0.448894	Mccc2				ENSMUSG00000003435	Supt5	4186.28	0.100138	0.0885519	0.450839	3508.88	-0.0122112	0.584373	0.947222
ENSMUSG00000029152	9598.26	-0.269673	0.00107188	0.0333473	Ociad1		ENSMUSG00000044456	144.838	0.048869	0.0124847	0.448894	Rin3				ENSMUSG00000003436	Dll3	79.5144	-0.0293652	0.334605	0.767064	81.6988	0.00418351	0.724514	0.968705
ENSMUSG00000033676	7014.33	-0.356469	0.0010807	0.0335563	Gabrb3		ENSMUSG00000103928	53.8485	0.0272831	0.012629	0.450713	NA				ENSMUSG00000003437	Paf1	1737.89	0.0124724	0.790025	0.957866	1555.28	-0.00285439	0.881936	0.990534
ENSMUSG00000026170	208.401	-0.422561	0.00108824	0.0337249	Cyp27a1		ENSMUSG00000094595	28.2857	-0.0200245	0.012663	0.451047	Fsbp				ENSMUSG00000003438	Timm50	955.642	-0.0457875	0.367013	0.78568	853.25	-0.0297905	0.213913	0.875829
ENSMUSG00000072825	11555	0.239346	0.0011027	0.0341068	Cep170b		ENSMUSG00000040896	2182.55	0.0949972	0.012781	0.451768	Kcnd3				ENSMUSG00000003444	Med29	232.042	0.138044	0.0419191	0.310887	192.679	0.00601204	0.717946	0.967622
ENSMUSG00000059149	1978.57	-0.372128	0.00112551	0.034745	Mfsd4a		ENSMUSG00000020022	2396	-0.145656	0.0128063	0.451768	Ndufa12				ENSMUSG00000003452	Bicd1	571.399	-0.0344764	0.486335	0.851108	594.942	0.0665481	0.0352156	0.671073
ENSMUSG00000038623	471.625	-0.333987	0.00114587	0.0353051	Tm6sf1		ENSMUSG00000017548	1095.06	0.149125	0.0128005	0.451768	Suz12				ENSMUSG00000003458	Ncstn	2848.29	-0.202393	0.0149279	0.177535	3013.5	0.0177922	0.377911	0.926029
ENSMUSG00000062488	185.278	-0.540944	0.0011608	0.0356962	Ifit3b		ENSMUSG00000020484	2680.87	0.0728977	0.0127665	0.451768	Xbp1				ENSMUSG00000003464	Pex19	3504.75	0.0128305	0.794883	0.959575	2969.09	-0.0501547	0.0881883	0.79696
ENSMUSG00000047554	903.221	-0.366033	0.0011636	0.0357135	Tmem41b		ENSMUSG00000097729	423.482	-0.147552	0.0127704	0.451768	NA				ENSMUSG00000003469	Phyhip	11090	0.0262542	0.578244	0.89279	9706.44	-0.00493013	0.798122	0.982
ENSMUSG00000028232	818.417	-0.411128	0.00117493	0.0359789	Tmem68		ENSMUSG00000023345	381.409	-0.0737664	0.0128757	0.451787	Poc1a				ENSMUSG00000003476	Crhr2	60.9881	-0.00852706	0.796633	0.960614	60.4535	0.00705903	0.557378	0.943514
ENSMUSG00000020893	2575.83	-0.306477	0.00117675	0.0359789	Per1		ENSMUSG00000020282	858.267	0.136313	0.0128808	0.451787	Rhbdf1				ENSMUSG00000003477	Inmt	10.1438	-0.011606	0.425768	NA	15.156	0.0088861	0.138456	0.836831
ENSMUSG00000006463	690.145	-0.28809	0.00118008	0.0360116	Zdhhc24		ENSMUSG00000035042	19.5564	-0.0113413	0.0128775	0.451787	Ccl5				ENSMUSG00000003484	Cyp4f18	13.6106	-0.0114014	0.400105	NA	12.6359	-0.00342567	0.43337	0.928711
ENSMUSG00000021900	604.425	-0.371722	0.00118799	0.0361837	Btd		ENSMUSG00000019866	71.7161	0.034963	0.0129132	0.452059	Crybg1				ENSMUSG00000003500	Impdh1	1529.14	0.0146574	0.76011	0.947548	1383.38	0.00303913	0.892308	0.990918
ENSMUSG00000037649	567.762	-0.296814	0.00119696	0.0363877	H2-DMa		ENSMUSG00000045318	910.873	0.151704	0.0129571	0.452734	Adra2c				ENSMUSG00000003518	Dusp3	9770.98	-0.00223485	0.961515	0.995747	8679.69	-0.0218484	0.408422	0.927289
ENSMUSG00000076612	108.883	0.482744	0.00120075	0.0364334	Ighg2c		ENSMUSG00000019894	1494.64	0.091335	0.0130725	0.455898	Slc6a15				ENSMUSG00000003526	Prodh	3581.3	0.1573	0.0162361	0.185755	3033.93	0.00292575	0.898988	0.990969
ENSMUSG00000051379	623.395	-0.414679	0.00120917	0.0366192	Flrt3		ENSMUSG00000041075	421.75	0.110992	0.0132054	0.458787	Fzd7				ENSMUSG00000003527	Ess2	656.664	-0.00780938	0.867694	0.979692	620.96	0.0122453	0.539268	0.942396
ENSMUSG00000020423	479.754	-0.607508	0.00121653	0.0366338	Btg2		ENSMUSG00000032035	609.51	0.0478427	0.0131892	0.458787	Ets1				ENSMUSG00000003528	Slc25a1	2124.29	0.012161	0.802701	0.962012	1816.17	-0.0358413	0.171634	0.862632
ENSMUSG00000031841	2448.06	-0.348016	0.0012149	0.0366338	Cdh13		ENSMUSG00000050777	65.5533	0.0306016	0.0132504	0.458806	Tmem37				ENSMUSG00000003531	Dgcr6	2638.43	0.000414938	0.993998	0.999066	2197.83	-0.156194	0.0114994	0.435859
ENSMUSG00000044043	206.313	-0.501192	0.001213	0.0366338	Pcdhb14		ENSMUSG00000038046	149.59	-0.0540362	0.013256	0.458806	Mrm3				ENSMUSG00000003534	Ddr1	4372.79	-0.428616	0.000278015	0.0132848	4942.5	0.0189479	0.376639	0.924912
ENSMUSG00000030678	12277.2	0.219932	0.00122028	0.0366773	Maz		ENSMUSG00000031488	134.574	0.0315879	0.0134333	0.464068	Rab11fip1				ENSMUSG00000003541	Ier3	191.96	-0.0945041	0.0715131	0.409526	252.997	0.541298	0.000591185	0.078438
ENSMUSG00000046178	817.504	-0.442215	0.00122606	0.0367817	Nxph1		ENSMUSG00000028862	120.073	0.0333347	0.0135292	0.466503	Map3k6				ENSMUSG00000003545	Fosb	260.906	-0.0263187	0.439462	0.827292	233.372	-0.0109484	0.362364	0.920792
ENSMUSG00000030541	3637.29	0.223142	0.00123187	0.0368869	Idh2		ENSMUSG00000022861	449.295	0.0603345	0.0136373	0.469348	Dgkg				ENSMUSG00000003546	Klc4	1125.89	0.0491059	0.339148	0.770137	966.515	-0.016256	0.471658	0.932743
ENSMUSG00000019943	14358.6	-0.404397	0.00123521	0.0369175	Atp2b1		ENSMUSG00000004031	3777.38	0.0988044	0.0137734	0.472418	Brinp2				ENSMUSG00000003549	Ercc1	496.876	0.016342	0.705617	0.9346	433.054	-0.00739651	0.672317	0.961636
ENSMUSG00000031119	570.321	-0.36401	0.00123973	0.0369834	Gpc4		ENSMUSG00000040820	518.863	-0.143065	0.0137997	0.472418	Hlcs				ENSMUSG00000003559	As3mt	877.404	0.0162115	0.720434	0.939599	747.449	-0.0204186	0.319564	0.907362
ENSMUSG00000027978	720.271	-0.308305	0.00125067	0.0371338	Prss12		ENSMUSG00000108414	226.253	0.0765747	0.0138038	0.472418	NA				ENSMUSG00000003573	Homer3	1046.62	0.0232619	0.634967	0.914952	946.469	0.00437265	0.852174	0.987714
ENSMUSG00000051502	244.74	-0.36071	0.00124786	0.0371338	Ufsp1		ENSMUSG00000111229	36.9565	-0.0248238	0.0138726	0.472445	Gm30373				ENSMUSG00000003575	Crtc1	9556.27	0.0784016	0.161494	0.582131	8448.14	0.0147709	0.678472	0.96281
ENSMUSG00000054793	18385.3	-0.277343	0.00125176	0.0371338	Cadm4		ENSMUSG00000041035	1393.06	-0.142818	0.0138818	0.472445	Dpcd				ENSMUSG00000003581	Rnf215	1157.11	-0.0830852	0.13828	0.548983	1242.7	0.04239	0.0696138	0.767182
ENSMUSG00000026479	449.332	-0.376849	0.00125652	0.0372061	Lamc2		ENSMUSG00000024732	316.417	-0.0825905	0.0138381	0.472445	Ccdc86				ENSMUSG00000003585	Sec14l2	3381.6	0.021808	0.655437	0.922054	2858.63	-0.0340888	0.161782	0.856139
ENSMUSG00000048920	1783.56	-0.301109	0.00125889	0.0372071	Fkrp		ENSMUSG00000084093	19.4793	-0.0183598	0.0139729	0.474663	NA				ENSMUSG00000003604	Aven	262.106	0.0156454	0.729263	0.94129	229.505	-0.00616134	0.721406	0.968326
ENSMUSG00000030888	507.337	0.328104	0.00127836	0.0377128	Rrp8		ENSMUSG00000028443	369.588	-0.066413	0.0140009	0.474735	Nudt2				ENSMUSG00000003617	Cp	419.729	-0.0532544	0.249663	0.688308	453.845	0.0242382	0.139042	0.836831
ENSMUSG00000066441	1195.82	-0.392984	0.0013121	0.0386368	Rdh11		ENSMUSG00000022235	361.758	-0.0861212	0.0140422	0.475257	Cmbl				ENSMUSG00000003623	Crot	2958.87	0.0449182	0.323959	0.75978	2447.91	-0.0177286	0.349214	0.917572
ENSMUSG00000033491	117.803	-0.480403	0.00132156	0.0388435	Prss35		ENSMUSG00000032125	406.375	0.0416295	0.0141147	0.476832	Robo4				ENSMUSG00000003644	Rps6ka1	697.203	0.0209211	0.686804	0.932321	632.948	0.00630215	0.773709	0.97915
ENSMUSG00000024256	539.412	-0.44188	0.00132809	0.0389638	Adcyap1		ENSMUSG00000104546	54.5019	0.0208504	0.0142013	0.478875	NA				ENSMUSG00000003657	Calb2	459.881	-0.031071	0.414817	0.815133	435.096	-0.000958211	0.88789	0.990663
ENSMUSG00000051590	424.206	0.315834	0.00133153	0.0389923	Map3k19		ENSMUSG00000005268	94.9566	0.0224902	0.0142749	0.480476	Prlr				ENSMUSG00000003660	Snrnp200	3476.64	0.117388	0.0550802	0.356743	2836.67	-0.0342202	0.202623	0.873737
ENSMUSG00000027457	21206.7	0.249791	0.0013383	0.0389923	Snph		ENSMUSG00000030510	15.5702	0.01699	0.0143144	0.480923	Cers3				ENSMUSG00000003662	Ciao1	977.189	-0.00770963	0.862999	0.979063	894.255	-0.00164639	0.925427	0.992082
ENSMUSG00000032244	2824.36	0.216854	0.00133883	0.0389923	Fem1b		ENSMUSG00000020538	2955.98	0.0834684	0.0143431	0.481007	Srebf1				ENSMUSG00000003665	Has1	27.3106	-0.0147673	0.519959	0.868732	26.3216	-0.00131112	0.870474	0.989539
ENSMUSG00000034488	2168.26	-0.433215	0.00133864	0.0389923	Edil3		ENSMUSG00000041939	1087.62	-0.137215	0.0144088	0.481447	Mvk				ENSMUSG00000003680	Taf6l	301.142	0.0902854	0.106848	0.487426	257.329	0.00785501	0.676771	0.962627
ENSMUSG00000036264	417.724	-0.414641	0.00134312	0.039046	Fstl4		ENSMUSG00000037989	5257.55	0.136071	0.0143898	0.481447	Wnk2				ENSMUSG00000003721	Insig2	1296.66	-0.0691082	0.193372	0.624544	1346.16	0.0316208	0.155066	0.851249
ENSMUSG00000047910	99.5851	-0.551798	0.0013531	0.0392645	Pcdhb16		ENSMUSG00000050234	114.292	0.0238193	0.0145951	0.486754	Gja4				ENSMUSG00000003731	Kpna6	3424.31	0.0598694	0.238967	0.678994	3010.01	-0.00251501	0.920033	0.992082
ENSMUSG00000037706	17805.5	-0.343002	0.00136269	0.039471	Cd81		ENSMUSG00000039552	89.9698	0.0356957	0.014652	0.486754	Rsph4a				ENSMUSG00000003746	Man1a	1135.46	-0.440433	0.000237922	0.0117562	1402.42	0.043136	0.0306606	0.644407
ENSMUSG00000034957	642.03	0.361682	0.00137383	0.0397216	Cebpa		ENSMUSG00000053329	2425.28	-0.118822	0.0146737	0.486754	Gatd3a				ENSMUSG00000003752	Itpkc	182.163	-0.0641469	0.183966	0.612708	169.964	-0.0117546	0.468747	0.932582
ENSMUSG00000026879	6210.88	-0.385914	0.00138677	0.0400232	Gsn		ENSMUSG00000025558	3683.44	0.119152	0.0146335	0.486754	Dock9				ENSMUSG00000003762	Coq8b	717.983	0.0185959	0.696911	0.933728	651.184	0.00524066	0.803109	0.982611
ENSMUSG00000048078	3758.49	-0.296817	0.0014074	0.0403994	Tenm4		ENSMUSG00000029797	162.849	0.0282487	0.0147249	0.48757	Sspo				ENSMUSG00000003778	Brd8	1365.64	-0.0118969	0.804072	0.963076	1245.54	-0.00307162	0.881894	0.990534
ENSMUSG00000022763	3509.27	0.241966	0.00140486	0.0403994	Aifm3		ENSMUSG00000022658	5763.48	-0.135479	0.015029	0.496742	Tagln3				ENSMUSG00000003779	Kif20a	34.7879	-0.0170736	0.51159	0.8653	32.5116	-0.00381167	0.681023	0.962991
ENSMUSG00000052133	1002.01	-0.327945	0.00140654	0.0403994	Sema5b		ENSMUSG00000093553	53.6801	-0.0300051	0.0152534	0.499658	NA				ENSMUSG00000003808	Farsa	772.478	-0.00293979	0.948271	0.99327	740.681	0.0221675	0.312718	0.907362
ENSMUSG00000019772	1334.47	-0.431426	0.00141334	0.0404972	Vip		ENSMUSG00000004891	672.948	0.0451537	0.0152157	0.499658	Nes				ENSMUSG00000003809	Gcdh	1330.2	0.0910725	0.115651	0.50489	1129.79	-0.00587464	0.791917	0.981571
ENSMUSG00000023118	6237.74	0.215932	0.00142619	0.040792	Sympk		ENSMUSG00000028194	12898.3	-0.0790528	0.015214	0.499658	Ddah1				ENSMUSG00000003810	Mast2	7147.18	0.279296	0.000110865	0.00702147	5972.25	0.0219252	0.389245	0.927289
ENSMUSG00000027581	9641.03	-0.227085	0.00143251	0.0408266	Stmn3		ENSMUSG00000086784	1058.94	-0.112896	0.0152482	0.499658	Isoc2a				ENSMUSG00000003812	Dnase2a	330.705	-0.0330716	0.476521	0.848373	306.85	-0.00338121	0.836896	0.985946
ENSMUSG00000016995	665.848	-0.415657	0.00143127	0.0408266	Matn4		ENSMUSG00000009092	54.3571	0.0301283	0.0151612	0.499658	Derl3				ENSMUSG00000003813	Rad23a	2029.05	0.0395978	0.432914	0.822268	1792.22	-0.00287657	0.893356	0.990918
ENSMUSG00000049252	877.821	-0.377252	0.00143846	0.0408503	Lrp1b		ENSMUSG00000083716	76.9712	-0.0375227	0.0152948	0.499829	Gm13436				ENSMUSG00000003814	Calr	17617.3	-0.0641159	0.250535	0.689048	17647.5	0.0152089	0.446742	0.928711
ENSMUSG00000120992	155.179	-0.472929	0.00143742	0.0408503	D17H6S56E-5		ENSMUSG00000029086	1297.87	0.0420525	0.0153131	0.499829	Prom1				ENSMUSG00000003824	Syce2	102.823	0.0605971	0.171135	0.595015	87.2775	0.00277675	0.829677	0.984768
ENSMUSG00000035189	539.298	-0.325288	0.00145495	0.0412452	Ano4		ENSMUSG00000081051	134.596	-0.0428144	0.0153909	0.500103	Gm15427				ENSMUSG00000003847	Nfat5	2548.36	-0.0126197	0.793898	0.959314	2333.72	-0.00186815	0.931554	0.992082
ENSMUSG00000040712	16068	0.221674	0.00146115	0.0413473	Camta2		ENSMUSG00000021692	319.922	0.076548	0.0153554	0.500103	Dimt1				ENSMUSG00000003848	Nob1	572.305	-0.0115922	0.807833	0.964102	520.79	-0.00456212	0.825656	0.984652
ENSMUSG00000072676	2768.81	-0.271657	0.00147342	0.0416208	Tmem254		ENSMUSG00000074634	344.871	-0.0346732	0.0154033	0.500103	Tmem267				ENSMUSG00000003849	Nqo1	269.756	0.0100113	0.822078	0.967604	233.051	-0.0130581	0.450587	0.928711
ENSMUSG00000051413	213.463	-0.357521	0.00148854	0.0419087	Plagl2		ENSMUSG00000015846	1332.24	0.135919	0.0154947	0.501505	Rxra				ENSMUSG00000003863	Ppfia3	15723.6	0.0397528	0.424578	0.81883	12668.1	-0.222891	0.00240537	0.188564
ENSMUSG00000059187	1019.45	-0.323167	0.00148886	0.0419087	Tafa1		ENSMUSG00000032915	29.0155	-0.0123653	0.0155012	0.501505	Adgre4				ENSMUSG00000003865	Gys1	1122.84	0.0508974	0.338698	0.769979	994.322	0.00272453	0.907228	0.992082
ENSMUSG00000042524	2047.91	-0.300277	0.00149162	0.0419123	Sun2		ENSMUSG00000062070	5281.46	-0.126978	0.0156069	0.501986	Pgk1				ENSMUSG00000003868	Ruvbl2	808.074	0.0234566	0.628453	0.911931	711.226	-0.00775295	0.718783	0.967622
ENSMUSG00000028207	4091.63	-0.308365	0.00149653	0.0419765	Asph		ENSMUSG00000031111	329.305	-0.0403878	0.0155823	0.501986	Igsf1				ENSMUSG00000003872	Lin7b	1169.75	-0.0303862	0.513327	0.866268	1070.18	-0.0124984	0.560564	0.944185
ENSMUSG00000050587	2434.75	-0.355744	0.00150689	0.0421189	Lrrc4c		ENSMUSG00000108601	269.88	0.0577332	0.0156255	0.501986	NA				ENSMUSG00000003873	Bax	1077.87	-0.00711668	0.882052	0.981824	988.543	0.000973633	0.967673	0.995139
ENSMUSG00000032854	2682.62	-0.431632	0.00150439	0.0421189	Ugt8a		ENSMUSG00000047767	631.093	0.106848	0.0155903	0.501986	Atg16l2				ENSMUSG00000003882	Il7r	35.0236	-0.027155	0.31783	0.754622	37.8386	0.00352243	0.640608	0.957572
ENSMUSG00000014599	855.781	-0.379553	0.00152841	0.0426458	Csf1		ENSMUSG00000030539	944.416	0.0700016	0.015653	0.501991	Sema4b				ENSMUSG00000003923	Tfam	854.554	0.0637168	0.231844	0.671062	770.597	0.016012	0.469883	0.932743
ENSMUSG00000097440	443.129	0.308568	0.00153163	0.0426611	NA		ENSMUSG00000034641	19.8567	-0.0124225	0.0157389	0.503863	Cd300ld				ENSMUSG00000003929	Zfp81	417.69	0.0488629	0.334125	0.766856	391.133	0.0261937	0.214935	0.876225
ENSMUSG00000051331	2465.23	-0.281141	0.00154244	0.0428116	Cacna1c		ENSMUSG00000037962	25.8893	0.0208291	0.0160487	0.50846	Rflna				ENSMUSG00000003934	Efnb3	4240.59	-0.491246	1.31622e-06	0.000236032	4505.38	-0.00711545	0.739682	0.972919
ENSMUSG00000032334	209	-0.448047	0.00154508	0.0428116	Loxl1		ENSMUSG00000020061	78.1349	0.0336123	0.0160049	0.50846	Mybpc1				ENSMUSG00000003948	Mmd	6152.23	-0.107068	0.0786183	0.426831	5987.93	0.000957443	0.961832	0.994203
ENSMUSG00000022861	500.567	0.366172	0.00154059	0.0428116	Dgkg		ENSMUSG00000063060	107.456	0.031057	0.0160062	0.50846	Sox7				ENSMUSG00000003949	Hlf	8423.13	0.0463615	0.367388	0.78568	7660.78	0.0137047	0.563064	0.944741
ENSMUSG00000036766	5539.47	-0.383626	0.00156164	0.0431083	Dner		ENSMUSG00000014813	116.618	0.0475016	0.0159945	0.50846	Stc1				ENSMUSG00000003955	Fam162a	981.225	0.00741883	0.878457	0.981195	846.503	-0.027665	0.241658	0.886207
ENSMUSG00000034755	323.056	-0.381899	0.00156599	0.0431083	Pcdh11x		ENSMUSG00000020806	75.7871	0.0330091	0.0160375	0.50846	Rhbdf2				ENSMUSG00000003970	Rpl8	13977.7	0.0482008	0.366943	0.78568	11886	-0.0217339	0.335836	0.912977
ENSMUSG00000062296	14062.6	-0.445033	0.00155899	0.0431083	Trank1		ENSMUSG00000090386	203.969	0.0455318	0.0160354	0.50846	Mir99ahg				ENSMUSG00000003974	Grm3	5140.1	-0.0313369	0.500364	0.859499	4458.74	-0.0372976	0.106354	0.811485
ENSMUSG00000052632	1875.18	0.24623	0.00156659	0.0431083	Asap2		ENSMUSG00000026491	1317.9	0.110018	0.016103	0.509215	Ahctf1				ENSMUSG00000003992	Ssbp2	1880.19	0.0174485	0.720358	0.939599	1689.89	-0.00063093	0.959302	0.994036
ENSMUSG00000020151	510.793	-0.385186	0.00157261	0.0431994	Ptprr		ENSMUSG00000031170	181.928	0.0334459	0.0161281	0.509215	Slc38a5				ENSMUSG00000004018	Fancl	168.136	0.0371239	0.382072	0.793786	144.675	-0.00110016	0.94269	0.992994
ENSMUSG00000018334	1985.98	0.295117	0.00157792	0.0432708	Ksr1		ENSMUSG00000013584	182.26	-0.0373444	0.0162367	0.510012	Aldh1a2				ENSMUSG00000004031	Brinp2	3525.82	-0.0146599	0.746095	0.944719	3777.38	0.0988044	0.0137734	0.472418
ENSMUSG00000105700	27.0134	1.33989	0.00158577	0.0434115	NA		ENSMUSG00000069874	195.372	0.0483256	0.016184	0.510012	Irgm2				ENSMUSG00000004032	Gstm5	12286	0.152936	0.0249454	0.239548	9918.21	-0.0202068	0.369132	0.922081
ENSMUSG00000052516	2935.74	-0.358032	0.00159362	0.0435518	Robo2		ENSMUSG00000041592	1384.1	0.0553561	0.0162116	0.510012	Sdk2				ENSMUSG00000004035	Gstm7	634.87	-0.0493694	0.32422	0.759804	572.449	-0.0250669	0.283845	0.898352
ENSMUSG00000014164	1861.19	0.254393	0.00160243	0.0437175	Klhl3		ENSMUSG00000004085	237.804	0.0560027	0.0163784	0.512706	Map3k20				ENSMUSG00000004040	Stat3	2111.59	0.0536278	0.290391	0.730677	1840.56	-0.00947639	0.699937	0.96678
ENSMUSG00000028657	6454.7	0.275901	0.0016144	0.0439691	Ppt1		ENSMUSG00000033170	196.023	0.0496223	0.0163737	0.512706	Card10				ENSMUSG00000004043	Stat5a	140.753	-0.0315112	0.406484	0.808812	125.114	-0.0184366	0.227294	0.883404
ENSMUSG00000031673	2141.69	-0.36493	0.00162491	0.0441798	Cdh11		ENSMUSG00000019982	30.9693	0.0213846	0.0164945	0.514582	Myb				ENSMUSG00000004044	Cavin1	919.971	0.0871002	0.128281	0.529171	873.424	0.0514782	0.0402725	0.684366
ENSMUSG00000028461	891.845	-0.261425	0.00163139	0.0442805	Ccdc107		ENSMUSG00000031586	123.481	0.0298461	0.0164711	0.514582	Rbpms				ENSMUSG00000004054	Map3k11	819.359	-0.0381459	0.443032	0.82922	787.027	0.00889693	0.638307	0.95707
ENSMUSG00000033707	1271.06	-0.293462	0.00163707	0.0443592	Lrrc24		ENSMUSG00000054836	261.975	-0.0690309	0.0166498	0.518547	Elp6				ENSMUSG00000004056	Akt2	10760.3	0.0743571	0.175278	0.601341	8327.9	-0.260562	0.00179562	0.159125
ENSMUSG00000005045	9052.73	0.238886	0.00165152	0.0446515	Chd5		ENSMUSG00000028360	391.43	0.0646153	0.0167224	0.519045	Slc44a5				ENSMUSG00000004069	Dnaja3	1681	0.0285467	0.562371	0.886638	1451.86	-0.0165054	0.454137	0.928711
ENSMUSG00000039328	469.085	-0.459785	0.00165345	0.0446515	Rnf122		ENSMUSG00000024986	83.3466	0.0347034	0.0167118	0.519045	Hhex				ENSMUSG00000004070	Hmox2	1526.82	-0.00840347	0.859835	0.978047	1324.76	-0.029172	0.210314	0.87523
ENSMUSG00000030407	673.236	-0.32987	0.00166929	0.0450032	Qpctl		ENSMUSG00000032355	1216.3	-0.122321	0.0167667	0.51954	Mlip				ENSMUSG00000004071	Cdip1	6598.98	0.0748727	0.157803	0.576072	5616.44	-0.0187662	0.454478	0.928711
ENSMUSG00000038486	15613.1	-0.325299	0.00168009	0.0452178	Sv2a		ENSMUSG00000038803	1236.85	-0.121846	0.0168396	0.52092	Ost4				ENSMUSG00000004085	Map3k20	224.886	0.00864604	0.833268	0.970656	237.804	0.0560027	0.0163784	0.512706
ENSMUSG00000032036	2164.15	-0.313813	0.00168429	0.0452547	Kirrel3		ENSMUSG00000030757	1140.95	-0.126244	0.0170746	0.524695	Zkscan2				ENSMUSG00000004096	Cwc15	2167.7	0.0273075	0.579021	0.893112	1855.14	-0.0218433	0.335731	0.912977
ENSMUSG00000002844	2818.34	-0.244502	0.00169722	0.0455255	Adprh		ENSMUSG00000061904	11857.9	-0.12723	0.0170244	0.524695	Slc25a3				ENSMUSG00000004098	Col5a3	183.072	0.125356	0.029109	0.257059	146.504	0.00672371	0.571199	0.946302
ENSMUSG00000032915	29.2526	-0.0477514	0.00170352	0.0456177	Adgre4		ENSMUSG00000032602	730.143	-0.0940981	0.0171046	0.524695	Slc25a20				ENSMUSG00000004099	Dnmt1	1441.83	0.109792	0.0717042	0.410032	1273.58	0.0179688	0.426592	0.928711
ENSMUSG00000050043	5674.16	-0.30764	0.00171511	0.0457746	Tmx2		ENSMUSG00000048118	963.899	0.126641	0.0171029	0.524695	Arid4a				ENSMUSG00000004100	Ppan	509.237	-0.0484895	0.327372	0.762796	449.456	-0.0406391	0.0999083	0.808216
ENSMUSG00000044734	250.8	-0.388341	0.00171366	0.0457746	Serpinb1a		ENSMUSG00000092009	282.33	-0.0586092	0.0170583	0.524695	Myh15				ENSMUSG00000004105	Angptl2	209.704	-0.031183	0.435075	0.824135	280.247	0.690502	0.000317029	0.0501868
ENSMUSG00000026142	406.768	-0.377208	0.00172451	0.045826	Rhbdd1		ENSMUSG00000040675	301.581	0.058015	0.0172526	0.52835	Mthfd1l				ENSMUSG00000004110	Cacna1e	5971.92	-0.131436	0.0481189	0.33119	6416.23	0.0275054	0.170841	0.862632
ENSMUSG00000057604	381.73	-0.303126	0.00173427	0.045826	Lmcd1		ENSMUSG00000058927	27.5467	-0.0211395	0.0173622	0.530821	NA				ENSMUSG00000004113	Cacna1b	3401.72	-0.0274621	0.576703	0.892511	3511.7	0.0627297	0.0381685	0.6783
ENSMUSG00000006651	67644.7	-0.299269	0.00173041	0.045826	Aplp1		ENSMUSG00000058388	1369.24	0.121448	0.0175024	0.532255	Phtf1				ENSMUSG00000004127	Trmt10a	228.785	-0.00877949	0.845653	0.974815	204.481	-0.00971415	0.580122	0.947222
ENSMUSG00000010064	5674.67	-0.336028	0.00172153	0.045826	Slc38a3		ENSMUSG00000001300	1831.44	0.0854988	0.0174413	0.532255	Efnb2				ENSMUSG00000004151	Etv1	1848.5	0.0179348	0.70561	0.9346	1674.07	0.00238136	0.899128	0.990969
ENSMUSG00000021680	548.913	-0.300552	0.00172573	0.045826	Crhbp		ENSMUSG00000053930	850.753	0.0449184	0.0175252	0.532255	Shisa6				ENSMUSG00000004187	Kifc2	41508.2	0.10037	0.0759546	0.421601	36174.9	0.00589335	0.812803	0.983773
ENSMUSG00000020953	1312.74	-0.330368	0.00173191	0.045826	Coch		ENSMUSG00000053414	484.005	-0.103496	0.017478	0.532255	Hunk				ENSMUSG00000004207	Psap	83336.4	-0.108337	0.0797664	0.430237	83357.3	0.0129405	0.549807	0.942711
ENSMUSG00000020732	92.1378	-0.617305	0.00174344	0.0459922	Rab37		ENSMUSG00000038517	2894.4	0.125051	0.0176062	0.532668	Tbkbp1				ENSMUSG00000004221	Ikbkg	1080.33	0.0628058	0.237687	0.677557	957.597	0.00754245	0.748366	0.974161
ENSMUSG00000027698	3832.95	-0.341424	0.00175358	0.0461833	Nceh1		ENSMUSG00000051682	24.4832	-0.0107045	0.0176259	0.532668	Treml4				ENSMUSG00000004233	Wars2	221.988	0.060338	0.21017	0.645411	190.931	0.00463933	0.789722	0.981571
ENSMUSG00000026241	187.992	-0.479428	0.00175695	0.046196	Nppc		ENSMUSG00000095041	7174.3	0.0373998	0.0175842	0.532668	NA				ENSMUSG00000004263	Atn1	724.592	-0.0106067	0.825623	0.968469	644.94	-0.00976591	0.572823	0.946334
ENSMUSG00000039100	7614.66	-0.370004	0.00176776	0.0464037	Marchf6		ENSMUSG00000059495	11925.7	-0.123202	0.0177935	0.536847	Arhgef12				ENSMUSG00000004264	Phb2	2192.17	0.00839665	0.867675	0.979692	1948.07	-0.0110449	0.627696	0.955313
ENSMUSG00000048027	2230.84	-0.30867	0.00177101	0.0464126	Rgmb		ENSMUSG00000029727	84.4911	0.0345829	0.0178228	0.536849	Cyp3a13				ENSMUSG00000004266	Ptpn6	271.175	-0.0362215	0.435605	0.824135	259.911	0.00369877	0.83832	0.985968
ENSMUSG00000022305	1420.08	-0.402863	0.00177708	0.0464955	Lrp12		ENSMUSG00000033105	2586.73	-0.118467	0.0179102	0.538599	Lss				ENSMUSG00000004267	Eno2	14274.5	0.0202169	0.717187	0.938222	12592.7	-0.00558983	0.771859	0.978168
ENSMUSG00000075224	749.902	-0.382939	0.00179091	0.0465194	Lrrc55		ENSMUSG00000061518	9200.89	-0.131301	0.0182437	0.538886	Cox5b				ENSMUSG00000004268	Emg1	746.171	0.0293104	0.551746	0.881806	675.468	0.00640215	0.760317	0.974913
ENSMUSG00000029093	2994.03	-0.338117	0.00178122	0.0465194	Sorcs2		ENSMUSG00000031375	1066.75	0.0888871	0.0183017	0.538886	Bgn				ENSMUSG00000004270	Lpcat3	880.537	-0.0662565	0.164505	0.584769	900.523	0.00862937	0.605218	0.951885
ENSMUSG00000052296	9125.29	0.204817	0.00179022	0.0465194	Ppp6r1		ENSMUSG00000100252	885.091	0.105098	0.0181496	0.538886	Mir124-2hg				ENSMUSG00000004285	Atp6v1f	2565.53	-0.0121353	0.801629	0.961536	2101.22	-0.251951	0.00306575	0.226767
ENSMUSG00000041309	323.091	-0.368816	0.00179257	0.0465194	Nkx6-2		ENSMUSG00000028885	98.6693	0.0424991	0.0182116	0.538886	Smpdl3b				ENSMUSG00000004317	Clcn5	369.978	-0.181276	0.0206018	0.216773	425.131	0.0156813	0.276616	0.895707
ENSMUSG00000054477	2255.77	0.30593	0.00178492	0.0465194	Kcnn2		ENSMUSG00000042460	751.677	0.0735638	0.0182781	0.538886	C1galt1				ENSMUSG00000004319	Clcn3	8052.18	-0.0905055	0.110987	0.495901	8053.82	0.00478633	0.706034	0.967491
ENSMUSG00000035413	650.153	-0.40326	0.00181562	0.0470411	Tmem98		ENSMUSG00000031608	301.856	0.0556572	0.0181007	0.538886	Galnt7				ENSMUSG00000004328	Hif3a	349.942	1.05607	8.96214e-08	2.5094e-05	306.973	0.910047	8.10451e-05	0.0185837
ENSMUSG00000015189	1902.3	-0.35547	0.00182114	0.0470515	Casd1		ENSMUSG00000032368	543.523	0.0588173	0.018134	0.538886	Zic1				ENSMUSG00000004341	Gpx6	13.2147	-0.0482639	0.00867784	NA	20.2855	0.00546295	0.439113	0.928711
ENSMUSG00000020386	1913.29	-0.270555	0.00182192	0.0470515	Sar1b		ENSMUSG00000034485	596.335	0.113926	0.0182312	0.538886	Uaca				ENSMUSG00000004347	Pde1c	574.576	-0.0180461	0.674731	0.929458	488.364	-0.0451493	0.0591124	0.74263
ENSMUSG00000031266	421.091	-0.445031	0.00184359	0.0474169	Gla		ENSMUSG00000017692	1002.39	0.122969	0.0182695	0.538886	Rhbdl3				ENSMUSG00000004356	Utp20	618.963	0.0414095	0.41103	0.812087	584.494	0.0318311	0.169365	0.862061
ENSMUSG00000107134	239.636	-0.502372	0.00184948	0.0474169	NA		ENSMUSG00000113121	175.152	-0.0501075	0.0182499	0.538886	NA				ENSMUSG00000004360	9330159F19Rik	2045.58	0.158763	0.0156016	0.181355	1803.21	0.0221888	0.334197	0.912245
ENSMUSG00000030720	584.701	-0.281477	0.00184358	0.0474169	Cln3		ENSMUSG00000022472	9302.15	-0.141749	0.0180057	0.538886	Desi1				ENSMUSG00000004364	Cul3	3735.63	0.0431703	0.39759	0.801002	3323.35	0.00216573	0.920083	0.992082
ENSMUSG00000020218	34.8207	-0.778509	0.00184617	0.0474169	Wif1		ENSMUSG00000071550	160.356	0.0449451	0.0179822	0.538886	Cfap44				ENSMUSG00000004366	Sst	9924.77	-0.574932	5.48347e-07	0.000109395	10538.7	-0.0149899	0.444197	0.928711
ENSMUSG00000052609	843.986	-0.261462	0.00185092	0.0474169	Plekhg3		ENSMUSG00000053347	457.927	0.07163	0.0182408	0.538886	Zfp943				ENSMUSG00000004371	Il11	12.1717	0.0144769	0.403876	NA	10.9331	0.00404704	0.472287	0.932743
ENSMUSG00000028289	1654.46	-0.347783	0.00187158	0.0478318	Epha7		ENSMUSG00000041135	187.071	0.055425	0.0183396	0.539138	Ripk2				ENSMUSG00000004383	Large1	4207.63	-0.0429621	0.328455	0.762796	4416.68	0.019519	0.238208	0.886207
ENSMUSG00000021782	3113.17	0.222351	0.00187311	0.0478318	Dlg5		ENSMUSG00000038530	6480.84	-0.090387	0.0184959	0.541993	Rgs4				ENSMUSG00000004393	Ddx56	874.223	0.0191303	0.69527	0.933682	759.199	-0.01788	0.445111	0.928711
ENSMUSG00000041014	1095.52	-0.384083	0.00188595	0.0480827	Nrg3		ENSMUSG00000026303	79.9687	0.0375422	0.0184805	0.541993	Mlph				ENSMUSG00000004394	Tmed4	2274.79	-0.269087	0.00656835	0.110232	2436.96	0.00789676	0.470722	0.932743
ENSMUSG00000015714	3073.36	-0.334127	0.00189938	0.0482713	Cers2		ENSMUSG00000083061	31.8656	-0.0233376	0.0185279	0.542067	NA				ENSMUSG00000004415	Col26a1	370.106	0.0319841	0.50591	0.862745	301.537	-0.0320605	0.129857	0.833332
ENSMUSG00000028885	71.1065	-0.562355	0.00190545	0.0482713	Smpdl3b		ENSMUSG00000097040	105.375	0.0391276	0.0185739	0.542084	2610316D01Rik				ENSMUSG00000004446	Bid	176.75	0.00780126	0.853067	0.97596	161.515	0.00339683	0.823496	0.984652
ENSMUSG00000045613	295.768	-0.416155	0.00190528	0.0482713	Chrm2		ENSMUSG00000096221	38.6402	-0.0245773	0.0185876	0.542084	1500002C15Rik				ENSMUSG00000004451	Ralb	826.734	-0.0190957	0.694027	0.933682	774.49	0.00614588	0.779457	0.980213
ENSMUSG00000019841	1097.28	-0.259007	0.00190308	0.0482713	Rev3l		ENSMUSG00000050211	387.728	-0.0773602	0.0186186	0.542127	Pla2g4e				ENSMUSG00000004455	Ppp1cc	1740.24	-0.0691456	0.191094	0.621281	1659.25	0.00378749	0.874746	0.989644
ENSMUSG00000078771	1129.02	-0.299437	0.00191333	0.0483943	Evi2a		ENSMUSG00000038415	166.524	0.0291371	0.0187723	0.545707	Foxq1				ENSMUSG00000004460	Dnajb11	2784.95	-0.0683811	0.191563	0.621944	2842.1	0.0180797	0.327008	0.908739
ENSMUSG00000041355	2572.97	-0.323012	0.00193778	0.0488577	Ssr2		ENSMUSG00000021294	717.142	-0.0813037	0.0188011	0.545707	Kif26a				ENSMUSG00000004462	Tbccd1	548.089	0.0705736	0.193919	0.625369	490.328	0.0146472	0.495404	0.936007
ENSMUSG00000018217	1325.93	-0.337273	0.00193706	0.0488577	Pmp22		ENSMUSG00000031398	873.463	0.104124	0.018876	0.546154	Plxna3				ENSMUSG00000004473	Clec11a	283.534	0.0555617	0.26368	0.703488	229.388	-0.021682	0.263788	0.893734
ENSMUSG00000052852	4071.93	-0.312248	0.00195229	0.0491459	Reep1		ENSMUSG00000072872	444.746	0.0867373	0.0188613	0.546154	Rybp				ENSMUSG00000004500	Zfp324	262.656	0.0908109	0.102597	0.479584	230.654	0.0158307	0.374284	0.924489
ENSMUSG00000044216	4094.25	-0.315205	0.00196684	0.0494342	Kcnj4		ENSMUSG00000075415	6056.33	-0.119696	0.0190793	0.549978	Fnbp1				ENSMUSG00000004508	Gab2	1296.78	-0.0036074	0.939591	0.992196	1121.31	-0.038324	0.154932	0.851249
ENSMUSG00000024030	1940.3	-0.343495	0.00197522	0.0495668	Abcg1		ENSMUSG00000021273	3141.75	-0.1191	0.0190981	0.549978	Fdft1				ENSMUSG00000004530	Coro1c	2492.88	0.0356305	0.47368	0.846956	2167.3	-0.0150507	0.5081	0.937948
ENSMUSG00000032902	2157.24	-0.429379	0.00199437	0.0499688	Slc16a1		ENSMUSG00000040447	2140.1	0.0844405	0.0190739	0.549978	Spns2				ENSMUSG00000004535	Tax1bp1	4484.93	-0.00142296	0.995386	0.999126	4014.1	-0.012385	0.613707	0.95387
ENSMUSG00000041380	745.916	-0.367888	0.00201711	0.0504595	Htr2c		ENSMUSG00000045246	518.159	-0.0699807	0.01916	0.550434	Kcng4				ENSMUSG00000004552	Ctse	9.12204	-0.00772334	0.393712	NA	11.6876	0.00133498	0.770309	0.978124
ENSMUSG00000079037	35015.2	-0.314392	0.00206568	0.0515934	Prnp		ENSMUSG00000022452	2828.09	-0.0823083	0.019174	0.550434	Smdt1				ENSMUSG00000004558	Ndrg2	130009	0.11594	0.0682585	0.39832	102164	-0.0386787	0.110244	0.811542
ENSMUSG00000021250	493.914	-0.876721	0.00207273	0.0516887	Fos		ENSMUSG00000085001	86.6679	-0.0327847	0.0193998	0.553259	NA				ENSMUSG00000004561	Mettl17	500.273	0.056383	0.263612	0.703488	479.285	0.0351189	0.0874753	0.79696
ENSMUSG00000029390	1794.76	-0.296571	0.00209735	0.052221	Tmed2		ENSMUSG00000014361	4465.98	0.0777863	0.0193767	0.553259	Mertk				ENSMUSG00000004562	Arhgef40	1357.83	0.0224982	0.649365	0.921065	1247.55	0.015371	0.548337	0.942453
ENSMUSG00000028039	2099.36	-0.281802	0.00210723	0.0523062	Efna3		ENSMUSG00000041313	1647.52	0.0481038	0.0194533	0.553259	Slc7a1				ENSMUSG00000004565	Pnpla6	1860.47	-0.00599238	0.892567	0.98387	1855.45	0.0312019	0.13264	0.835043
ENSMUSG00000025650	125.016	0.636082	0.00210733	0.0523062	Col7a1		ENSMUSG00000108465	11.4903	0.0117072	0.0194465	0.553259	NA				ENSMUSG00000004567	Mcoln1	2432.28	-0.0894529	0.123835	0.520931	2485.71	0.0289436	0.197179	0.872721
ENSMUSG00000025492	514.135	-0.321929	0.00211376	0.0523846	Ifitm3		ENSMUSG00000030583	1781.47	0.100685	0.0194326	0.553259	Sipa1l3				ENSMUSG00000004568	Arhgef18	1626.53	0.0956974	0.0923788	0.459924	1484.55	0.0408903	0.151752	0.848606
ENSMUSG00000027784	4018.25	-0.332305	0.00212448	0.0525619	Ppm1l		ENSMUSG00000024236	616.518	0.106804	0.0193998	0.553259	Svil				ENSMUSG00000004591	Pkn2	1073.07	0.0252142	0.602076	0.90121	1022.08	0.0317638	0.173489	0.862938
ENSMUSG00000032641	502.466	-0.368164	0.00212751	0.0525619	Gpr19		ENSMUSG00000109150	15.6978	0.0142658	0.0195217	0.553572	NA				ENSMUSG00000004609	Cd33	455.622	-0.210443	0.0168815	0.19122	488.07	0.00994408	0.537231	0.942198
ENSMUSG00000016918	593.392	-0.286847	0.00215365	0.0530435	Sulf1		ENSMUSG00000059534	3119.91	-0.121471	0.0195247	0.553572	Uqcr10				ENSMUSG00000004610	Etfb	256.847	0.0275019	0.550463	0.881596	211.549	-0.0260263	0.186092	0.866102
ENSMUSG00000098923	414.209	-0.38831	0.00215157	0.0530435	Tmem185b		ENSMUSG00000006412	2841.76	-0.0689698	0.0195673	0.553924	Pfdn2				ENSMUSG00000004626	Stxbp2	1182.48	0.0231931	0.588207	0.898269	1050.3	0.00122833	0.927057	0.992082
ENSMUSG00000030302	26963.7	-0.298556	0.0021613	0.0531499	Atp2b2		ENSMUSG00000063382	2052.51	0.115305	0.0197615	0.555137	Bcl9l				ENSMUSG00000004631	Sgce	1084.75	-0.224646	0.0112021	0.149862	1149.33	0.013885	0.471235	0.932743
ENSMUSG00000028165	1566.51	-0.269156	0.00217572	0.0533917	Cisd2		ENSMUSG00000084835	10.9852	-0.0127164	0.0196852	0.555137	NA				ENSMUSG00000004633	Chn2	1265.54	0.00647542	0.892313	0.98387	1169.7	0.00908059	0.67259	0.961652
ENSMUSG00000035863	21034.4	0.217596	0.00217782	0.0533917	Palm		ENSMUSG00000041895	1454.37	-0.11318	0.0197404	0.555137	Wipi1				ENSMUSG00000004637	Wwox	581.87	0.0533886	0.31451	0.751006	504.309	-0.00468006	0.811177	0.983439
ENSMUSG00000083889	55.7886	0.631089	0.00218489	0.053401	NA		ENSMUSG00000021606	1480.63	-0.111277	0.0197405	0.555137	Ndufs6				ENSMUSG00000004642	Slbp	303.299	0.0133729	0.768792	0.950197	276.273	0.00395556	0.827783	0.984652
ENSMUSG00000025025	5812.23	0.213882	0.00218289	0.053401	Mxi1		ENSMUSG00000024210	34.4626	-0.0239686	0.019701	0.555137	Ip6k3				ENSMUSG00000004655	Aqp1	118.849	-0.00264391	0.829566	0.969644	124.95	0.00206396	0.703361	0.967195
ENSMUSG00000048000	1861.36	0.209738	0.00220258	0.053669	Gigyf2		ENSMUSG00000038248	2670.95	0.11876	0.0198463	0.556669	Sobp				ENSMUSG00000004661	Arid3b	187.425	-0.026722	0.511325	0.8653	183.57	0.00640854	0.652899	0.961636
ENSMUSG00000026411	2287.85	-0.288975	0.00220207	0.053669	Tmem9		ENSMUSG00000037235	5776.9	0.118137	0.0199636	0.557402	Mxd4				ENSMUSG00000004665	Cnn2	291.328	0.0270913	0.559114	0.885257	287.251	0.0487827	0.0500507	0.718974
ENSMUSG00000027333	3839.02	0.219926	0.00220909	0.0536951	Smox		ENSMUSG00000019874	2647.54	-0.0430288	0.0199052	0.557402	Fabp7				ENSMUSG00000004667	Polr2e	1216.84	-0.00421797	0.928872	0.990459	1035.72	-0.0528122	0.0743395	0.772188
ENSMUSG00000033184	2835.31	-0.343121	0.00221038	0.0536951	Tmed7		ENSMUSG00000032060	4516.31	-0.11094	0.0199474	0.557402	Cryab				ENSMUSG00000004668	Abca13	9.70468	-0.0217378	0.167665	NA	11.4549	-3.57077e-05	0.993298	0.99941
ENSMUSG00000039959	4206.07	0.212675	0.00221727	0.053699	Hip1		ENSMUSG00000042116	1882.76	0.055099	0.0201106	0.560653	Vwa1				ENSMUSG00000004677	Myo9b	2762.41	0.113048	0.0613918	0.379038	2399.19	0.00824949	0.70315	0.967195
ENSMUSG00000011171	56.211	-0.682142	0.00221587	0.053699	Vipr2		ENSMUSG00000063406	872.756	0.0480165	0.0201713	0.561491	Tmed5				ENSMUSG00000004698	Hdac9	770.676	-0.0305596	0.535865	0.877169	667.124	-0.0489642	0.0789521	0.776567
ENSMUSG00000032698	587.885	-0.252102	0.00222909	0.0539035	Lmo2		ENSMUSG00000048001	604.766	0.0661438	0.0202121	0.561775	Hes5				ENSMUSG00000004707	Ly9	18.2967	-0.0164958	0.389613	NA	14.8075	-0.00841142	0.168902	0.862061
ENSMUSG00000027744	46.3975	-0.755993	0.00223789	0.0539899	Stoml3		ENSMUSG00000072663	75.8049	0.0297468	0.0202759	0.562696	Spef2				ENSMUSG00000004730	Adgre1	478.336	-0.121102	0.0568103	0.362968	471.153	-0.00345128	0.835332	0.985702
ENSMUSG00000002055	821.828	0.405122	0.00223943	0.0539899	Spag5		ENSMUSG00000105255	19.5604	-0.0173357	0.0203071	0.562709	NA				ENSMUSG00000004748	Mtfp1	1329.57	-0.0116531	0.80877	0.964102	1226.18	0.00116401	0.944984	0.992994
ENSMUSG00000090213	2248.24	-0.281055	0.00226713	0.0542549	Peds1		ENSMUSG00000105556	21.4851	0.0140424	0.0204062	0.563867	NA				ENSMUSG00000004768	Rab23	1218.7	0.0809858	0.149067	0.563251	1085.49	0.0130035	0.520117	0.940044
ENSMUSG00000036985	2922.37	-0.366439	0.00226727	0.0542549	Zdhhc9		ENSMUSG00000020439	306.969	0.0372664	0.0204411	0.563867	Smtn				ENSMUSG00000004771	Rab11a	1816.63	0.0065611	0.89279	0.983949	1621.83	-0.00773934	0.715113	0.967622
ENSMUSG00000032523	622.066	-0.303933	0.00226312	0.0542549	Hhatl		ENSMUSG00000042099	716.36	0.0513336	0.020426	0.563867	Kank3				ENSMUSG00000004788	Eif2b2	700.438	0.00888031	0.858043	0.97761	614.508	-0.015593	0.48054	0.933766
ENSMUSG00000014245	170.334	-0.393301	0.00225769	0.0542549	Pigl		ENSMUSG00000059970	1165.1	0.103348	0.0204984	0.564598	Hspa2				ENSMUSG00000004789	Dlst	4258.47	0.0552433	0.275741	0.716058	3590.75	-0.0351689	0.194835	0.872218
ENSMUSG00000037278	715.419	-0.374786	0.00226742	0.0542549	Tmem97		ENSMUSG00000021185	309.877	-0.0687583	0.0205708	0.565743	Dglucy				ENSMUSG00000004791	Pgf	118.063	-0.0970346	0.0654052	0.390669	120.372	-0.00133542	0.929838	0.992082
ENSMUSG00000024985	307.478	-0.327898	0.00228912	0.0546922	Tcf7l2		ENSMUSG00000049299	643.66	-0.0806109	0.0206688	0.567587	Trappc1				ENSMUSG00000004798	Ulk2	5297.57	0.0673657	0.209168	0.644326	4660.18	0.00523458	0.826484	0.984652
ENSMUSG00000021700	7832.85	0.191299	0.00229689	0.0547957	Rab3c		ENSMUSG00000069270	93.4433	-0.0339297	0.0207618	0.569288	H2ac6				ENSMUSG00000004814	Ccl24	10.5998	-0.00210105	0.893739	NA	12.4084	0.00599888	0.294311	0.903214
ENSMUSG00000040390	15819.6	0.195014	0.00230181	0.0548313	Map3k10		ENSMUSG00000079227	308.512	0.0306189	0.0208537	0.570956	Ccr5				ENSMUSG00000004815	Dgkq	1453.47	0.0117904	0.713543	0.936326	1365.27	0.0192742	0.367044	0.921938
ENSMUSG00000041609	2681.97	0.230136	0.00233349	0.055503	Bicdl1		ENSMUSG00000103831	12.3869	0.00963897	0.0209535	0.571982	NA				ENSMUSG00000004837	Grap	304.456	-0.0143033	0.734613	0.943768	282.653	0.000957831	0.951645	0.99353
ENSMUSG00000049922	642.589	-0.336327	0.00234394	0.0556686	Slc35c1		ENSMUSG00000020708	3856.86	-0.0977681	0.0209443	0.571982	Psmc5				ENSMUSG00000004843	Chmp2b	1032.28	-0.0345581	0.486404	0.851108	961.139	-0.00336514	0.902977	0.991453
ENSMUSG00000034317	313.987	-0.339772	0.00235329	0.0558077	Trim59		ENSMUSG00000057098	116.88	0.0330398	0.0210211	0.572973	Ebf1				ENSMUSG00000004846	Plod3	1298.33	-0.0381098	0.426922	0.820234	1353.18	0.0439582	0.0680745	0.764284
ENSMUSG00000015340	96.4946	-0.75366	0.00236398	0.055895	Cybb		ENSMUSG00000019823	774.719	-0.106233	0.0211193	0.573097	Mical1				ENSMUSG00000004849	Ap1s1	7508.76	-0.0607581	0.216236	0.653003	6415.38	-0.162694	0.0111682	0.430714
ENSMUSG00000045532	893.431	-0.325576	0.00236183	0.055895	C1ql1		ENSMUSG00000035293	386.392	0.0707731	0.0210893	0.573097	G2e3				ENSMUSG00000004864	Mapk13	27.3643	0.00138675	0.955918	0.99436	23.8219	-0.00197896	0.807987	0.983254
ENSMUSG00000017491	328.05	-0.445553	0.00238841	0.0563891	Rarb		ENSMUSG00000056917	863.075	0.0796243	0.0210952	0.573097	Sipa1				ENSMUSG00000004865	Srpk1	2224.19	0.0155506	0.749084	0.945762	2041.7	0.00977114	0.653862	0.961636
ENSMUSG00000031146	210.471	-0.37786	0.00239673	0.0564512	Plp2		ENSMUSG00000025876	3910.63	0.0736514	0.0212311	0.575279	Unc5a				ENSMUSG00000004880	Lbr	456.424	-0.217529	0.0164385	0.187608	513.852	0.0169287	0.273779	0.895707
ENSMUSG00000020053	234.591	-0.38707	0.00239811	0.0564512	Igf1		ENSMUSG00000030865	156.625	-0.0484586	0.021292	0.575383	Chp2				ENSMUSG00000004885	Crabp2	76.5974	-0.0623882	0.102594	0.479584	80.138	0.000184207	0.989356	0.999194
ENSMUSG00000030257	12715.2	0.183236	0.00240956	0.0566371	Srgap3		ENSMUSG00000038910	1291.49	0.0696651	0.0212977	0.575383	Plcl2				ENSMUSG00000004891	Nes	628.652	0.0189905	0.638065	0.916648	672.948	0.0451537	0.0152157	0.499658
ENSMUSG00000001751	426.32	-0.324789	0.00241709	0.0567305	Naglu		ENSMUSG00000016918	681.575	0.0894979	0.021681	0.577787	Sulf1				ENSMUSG00000004892	Bcan	25553.4	-0.0380464	0.423517	0.818351	24836.3	0.0189538	0.412931	0.928261
ENSMUSG00000024172	1027.14	-0.370757	0.00246688	0.0578141	St6gal2		ENSMUSG00000033488	619.296	-0.0746186	0.021545	0.577787	Cryzl2				ENSMUSG00000004894	Hapln2	862.793	-0.454432	6.26922e-05	0.00461091	1020.04	0.0196658	0.205018	0.87424
ENSMUSG00000028020	5079.09	-0.359997	0.0024711	0.057828	Glrb		ENSMUSG00000027035	1514.81	0.0467901	0.0218215	0.577787	Cers6				ENSMUSG00000004895	Prcc	1071.91	0.067224	0.210298	0.645411	932.943	0.00138474	0.93961	0.992994
ENSMUSG00000064246	931.579	-0.264461	0.00247732	0.0578863	Chi3l1		ENSMUSG00000037014	157.652	0.032648	0.0217418	0.577787	Sstr4				ENSMUSG00000004896	Mettl25b	914.666	-0.00366225	0.937273	0.991836	865.719	0.0122537	0.520252	0.940044
ENSMUSG00000006373	7645.45	-0.285665	0.00248447	0.0578863	Pgrmc1		ENSMUSG00000037339	817.032	0.107063	0.0215862	0.577787	Fam53a				ENSMUSG00000004897	Hdgf	7139.79	0.0240766	0.572829	0.890728	6242.74	-0.0135996	0.541568	0.942453
ENSMUSG00000047434	911.822	-0.312374	0.00248292	0.0578863	Xxylt1		ENSMUSG00000036390	144.034	-0.0501365	0.0218276	0.577787	Gadd45a				ENSMUSG00000004902	Slc25a18	8651.23	0.0893265	0.111295	0.496277	6943.99	-0.0566564	0.0662242	0.761716
ENSMUSG00000118664	5626.6	-0.32246	0.00249192	0.0579752	Tusc3		ENSMUSG00000038871	3605.57	-0.082553	0.0215028	0.577787	Bpgm				ENSMUSG00000004929	Thop1	1061.28	0.0402203	0.423	0.818177	892.694	-0.0249151	0.284025	0.898645
ENSMUSG00000038807	13588.3	0.203927	0.00250328	0.0581549	Rap1gap2		ENSMUSG00000061436	9164.53	-0.0836711	0.0215339	0.577787	Hipk2				ENSMUSG00000004931	Apba3	905.113	0.123551	0.0482617	0.331578	815.818	0.0340238	0.184481	0.865047
ENSMUSG00000043773	116.736	0.548326	0.0025143	0.0583259	1700048O20Rik		ENSMUSG00000107689	20.9139	-0.0177129	0.021566	0.577787	NA				ENSMUSG00000004933	Matk	6589.67	0.106535	0.0811845	0.433781	5732.24	0.0129839	0.526743	0.940259
ENSMUSG00000019970	1190.08	-0.292818	0.00252224	0.0584253	Sgk1		ENSMUSG00000055978	12.8154	-0.013559	0.0217076	0.577787	Fut2				ENSMUSG00000004934	Pias4	655.456	0.0449653	0.346307	0.775205	578.638	0.00637128	0.747422	0.974119
ENSMUSG00000017756	325.321	-0.346307	0.00254503	0.0588677	Slc12a7		ENSMUSG00000036676	413.036	0.0427736	0.0216298	0.577787	Tmtc3				ENSMUSG00000004936	Map2k1	4843.65	0.0220529	0.658761	0.922804	4163.53	-0.00922022	0.488896	0.935526
ENSMUSG00000031144	58539.6	-0.273813	0.00256023	0.0591336	Syp		ENSMUSG00000019362	1907.88	-0.0982555	0.0217193	0.577787	D8Ertd738e				ENSMUSG00000004937	Sgta	3736.67	-0.00497866	0.919676	0.989333	3272.03	-0.0291407	0.261356	0.893241
ENSMUSG00000024211	384.923	-0.39858	0.00257346	0.0592675	Grm8		ENSMUSG00000021596	750.874	0.065338	0.0214685	0.577787	Mctp1				ENSMUSG00000004945	Tmem242	2497.33	0.0127181	0.707604	0.93494	2101.44	-0.0396693	0.119207	0.816006
ENSMUSG00000034472	3695.54	-0.360517	0.00257109	0.0592675	Rasd2		ENSMUSG00000047259	62.5055	0.0322794	0.0217859	0.577787	Mc4r				ENSMUSG00000004947	Dtx2	264.266	-0.0574535	0.234097	0.673187	255.359	-0.000538982	0.974527	0.996158
ENSMUSG00000066058	52.7167	-0.579613	0.00258659	0.0594841	Cldn19		ENSMUSG00000028441	53.8078	0.0288745	0.0219402	0.578487	Spmip6				ENSMUSG00000004951	Hspb1	155.93	0.0753165	0.0644935	0.387982	174.368	0.763365	0.000436011	0.0615245
ENSMUSG00000046798	1190.46	-0.33188	0.00260771	0.0598836	Cldn12		ENSMUSG00000071540	41.5007	-0.0255685	0.0219487	0.578487	3425401B19Rik				ENSMUSG00000004952	Rasa4	252.718	-0.0100516	0.822825	0.967801	232.709	0.000402828	0.981361	0.997353
ENSMUSG00000031551	57.2696	-0.0894325	0.00261184	0.0598921	Ido1		ENSMUSG00000051617	159.316	-0.0338752	0.0219041	0.578487	Krt9				ENSMUSG00000004961	Syt5	7818.9	-0.295917	0.000477565	0.0195434	8120.4	0.00381647	0.722476	0.968326
ENSMUSG00000070720	185.301	-0.360487	0.0026191	0.0599725	Tmem200b		ENSMUSG00000040364	39.4122	-0.0213568	0.0220583	0.57971	Sec1				ENSMUSG00000004980	Hnrnpa2b1	10076.1	0.0285699	0.56305	0.88697	9176.85	0.00870456	0.667359	0.961636
ENSMUSG00000058569	4074.06	-0.275786	0.00263456	0.0602401	Tmed9		ENSMUSG00000102411	58.0001	0.0264384	0.0220527	0.57971	NA				ENSMUSG00000004994	Yju2b	293.604	-0.00445648	0.910636	0.987583	263.626	-0.00632163	0.724719	0.968705
ENSMUSG00000069920	150.938	-0.533789	0.00265732	0.0606735	B3gnt9		ENSMUSG00000027358	158.467	0.0365914	0.0221461	0.580356	Bmp2				ENSMUSG00000004996	Mri1	379.208	-0.0246128	0.579695	0.893302	358.874	0.0041201	0.827663	0.984652
ENSMUSG00000002015	2466.58	-0.276835	0.00267609	0.0610148	Bcap31		ENSMUSG00000117465	288.329	0.0147882	0.0221338	0.580356	NA				ENSMUSG00000005034	Prkacb	9457.11	0.0134617	0.782527	0.955362	8279.33	-0.016197	0.465917	0.931516
ENSMUSG00000030731	2223.62	-0.258041	0.00268108	0.0610413	Syt3		ENSMUSG00000107272	193.208	-0.0383778	0.022188	0.580623	NA				ENSMUSG00000005043	Sgsh	400.36	-0.0620031	0.176905	0.602859	424.378	0.0145685	0.333693	0.911716
ENSMUSG00000057363	1287.7	-0.313361	0.00271867	0.0617786	Uxs1		ENSMUSG00000027809	1340.03	-0.105272	0.022346	0.583926	Etfdh				ENSMUSG00000005045	Chd5	9052.73	0.238886	0.00165152	0.0446515	7504.65	0.0057953	0.727874	0.969724
ENSMUSG00000037990	1272.49	0.226933	0.0027212	0.0617786	Sh3rf3		ENSMUSG00000019892	25.9605	0.0176784	0.0224461	0.585036	Lrriq1				ENSMUSG00000005054	Cstb	533.283	-0.00739736	0.866646	0.979625	456.843	-0.03132	0.150081	0.848606
ENSMUSG00000035314	1392.84	-0.243602	0.00272961	0.0618815	Gdpd5		ENSMUSG00000047547	4590.55	-0.100275	0.0224523	0.585036	Cltb				ENSMUSG00000005057	Sh2b2	178.127	0.0067129	0.878555	0.981195	169.518	0.0147012	0.403304	0.927289
ENSMUSG00000037321	170.184	-0.388288	0.00275229	0.0623072	Tap1		ENSMUSG00000061171	46.3305	0.0149331	0.0225516	0.58679	Slc38a11				ENSMUSG00000005069	Pex5	1501.79	0.0301911	0.540575	0.878648	1360.04	0.00805969	0.715651	0.967622
ENSMUSG00000041957	207.815	0.458829	0.0027615	0.062354	Pkp2		ENSMUSG00000022206	360.489	0.0591364	0.0226056	0.58736	Npr3				ENSMUSG00000005078	Jkamp	1465.93	-0.144948	0.0378144	0.294686	1524.77	0.0177709	0.388712	0.927289
ENSMUSG00000067629	12585.4	0.198562	0.00276217	0.062354	Syngap1		ENSMUSG00000044894	3825.21	-0.0938442	0.0226394	0.587407	Uqcrq				ENSMUSG00000005087	Cd44	212.862	-0.0290099	0.429359	0.821463	208.249	0.00210875	0.874696	0.989644
ENSMUSG00000040479	29563.8	0.216721	0.00279081	0.0626352	Dgkz		ENSMUSG00000024525	230.021	-0.0566565	0.0227168	0.588583	Impa2				ENSMUSG00000005089	Slc1a2	521434	0.0514742	0.312164	0.749209	437736	-0.0176043	0.414826	0.928711
ENSMUSG00000039131	25.0278	-0.101902	0.00277898	0.0626352	Gipc2		ENSMUSG00000049630	1652.87	0.0503796	0.0228569	0.588849	C1ql3				ENSMUSG00000005102	Eif2ak4	712.335	0.0405699	0.420288	0.817163	660.926	0.0223124	0.316967	0.907362
ENSMUSG00000008305	1501.72	0.206965	0.00281387	0.0626352	Tle1		ENSMUSG00000062353	54.0844	-0.0285971	0.0228074	0.588849	Gm15772				ENSMUSG00000005103	Wdr1	4909.26	0.0870394	0.111556	0.496774	4113.17	-0.0262951	0.313439	0.907362
ENSMUSG00000049583	3507.33	-0.352913	0.00278823	0.0626352	Grm5		ENSMUSG00000115100	20.9208	-0.0179938	0.0227751	0.588849	NA				ENSMUSG00000005107	Slc2a9	63.6533	-0.0292594	0.355103	0.781004	62.1956	-0.00048779	0.965308	0.995139
ENSMUSG00000059119	3958.76	0.248407	0.00281122	0.0626352	Nap1l4		ENSMUSG00000021072	1176.56	0.0567961	0.0228875	0.588849	Tmx1				ENSMUSG00000005124	Ccn4	81.4069	-0.761964	0.000168036	0.00902981	83.1912	-0.0260478	0.0579162	0.74263
ENSMUSG00000007950	15800.5	0.190992	0.00281358	0.0626352	Abhd8		ENSMUSG00000034413	3159.36	0.107379	0.0228469	0.588849	Neurl1b				ENSMUSG00000005125	Ndrg1	3464.29	-0.0269784	0.580177	0.893355	3161.06	-0.00729382	0.732243	0.971802
ENSMUSG00000032085	71.5984	-0.554286	0.00279277	0.0626352	Tagln		ENSMUSG00000105572	25.6922	0.0174385	0.0229464	0.589537	NA				ENSMUSG00000005131	4930550C14Rik	25.4144	0.0124154	0.590393	0.89834	19.2421	-0.00609975	0.406834	0.927289
ENSMUSG00000040883	964.252	-0.263704	0.00280524	0.0626352	Tmem205		ENSMUSG00000074743	964.516	0.0589943	0.0230714	0.591152	Thbd				ENSMUSG00000005142	Man2b1	2709.92	-0.00291731	0.951402	0.993312	2756.36	0.0797695	0.0256745	0.609435
ENSMUSG00000039114	6005.09	-0.242585	0.00280331	0.0626352	Nrn1		ENSMUSG00000061911	4410.57	0.108678	0.0230737	0.591152	Myt1l				ENSMUSG00000005148	Klf5	200.358	0.00605487	0.888424	0.983441	185.032	0.0040174	0.80015	0.982
ENSMUSG00000041324	189.648	-0.417399	0.00280665	0.0626352	Inhba		ENSMUSG00000104965	75.2222	0.0328521	0.0231416	0.591448	NA				ENSMUSG00000005150	Wdr83	763.002	0.0498163	0.327871	0.762796	654.196	-0.00885058	0.669267	0.961636
ENSMUSG00000110027	110.545	-0.42831	0.00283135	0.0629365	C030029H02Rik		ENSMUSG00000031016	344.792	0.0697586	0.0231498	0.591448	Wee1				ENSMUSG00000005161	Prdx2	6380.15	-0.000483591	0.990893	0.998692	5379	-0.0521543	0.0594756	0.74263
ENSMUSG00000016239	533.11	0.284384	0.00284054	0.0630529	Lonrf3		ENSMUSG00000006517	838.726	-0.10093	0.0231897	0.591645	Mvd				ENSMUSG00000005198	Polr2a	2630.45	0.0530359	0.301657	0.740457	2453.04	0.0366243	0.174249	0.863028
ENSMUSG00000032278	168.206	0.481118	0.00287085	0.0636371	Paqr5		ENSMUSG00000056666	816.847	0.0681619	0.0232365	0.592015	Retsat				ENSMUSG00000005204	Senp3	2179.3	0.0761981	0.174708	0.601228	1939.51	0.0147326	0.546531	0.942453
ENSMUSG00000041468	417.869	-0.353747	0.0028765	0.063674	Gpr12		ENSMUSG00000026950	64.709	0.0302663	0.0233109	0.592021	Neb				ENSMUSG00000005225	Plekha8	453.098	-0.00645887	0.888768	0.98348	430.308	0.0132208	0.491932	0.936007
ENSMUSG00000026556	822.424	-0.301552	0.00288819	0.0638443	Vangl2		ENSMUSG00000000600	1202.37	0.0596393	0.0233336	0.592021	Krit1				ENSMUSG00000005233	Spc25	35.0915	0.0191092	0.490082	0.854738	27.6619	-0.00475391	0.576671	0.946941
ENSMUSG00000031217	582.716	-0.376225	0.00290124	0.0640187	Efnb1		ENSMUSG00000110105	76.6855	-0.0354491	0.0232956	0.592021	Vmn2r29				ENSMUSG00000005237	Dnah2	160.05	0.0294682	0.474582	0.847458	148.795	0.0150848	0.343543	0.917377
ENSMUSG00000058135	24391.7	0.232997	0.00290601	0.0640187	Gstm1		ENSMUSG00000060924	2085.32	0.0657784	0.023369	0.5921	Csmd1				ENSMUSG00000005262	Ufd1	1911.9	0.0527477	0.32574	0.761306	1683.93	-0.00161632	0.943146	0.992994
ENSMUSG00000031558	1072.19	-0.287445	0.00290812	0.0640187	Slit2		ENSMUSG00000110924	45.5711	-0.0260794	0.0234726	0.593905	Gm40518				ENSMUSG00000005267	Zfp287	379.547	0.00214982	0.964818	0.996085	335.285	-0.00987152	0.613308	0.95387
ENSMUSG00000048040	1078.22	-0.440071	0.00292405	0.0642808	Arxes2		ENSMUSG00000042594	985.449	0.0757454	0.0235366	0.594704	Sh2b3				ENSMUSG00000005268	Prlr	86.4117	0.0108925	0.442923	0.82922	94.9566	0.0224902	0.0142749	0.480476
ENSMUSG00000090000	971.943	-0.272414	0.00292966	0.0643155	Ier3ip1		ENSMUSG00000120883	29.6766	0.0196786	0.0236012	0.595517	NA				ENSMUSG00000005299	Letm1	4500.43	0.0159985	0.740339	0.944337	3996.07	-0.0108366	0.661652	0.961636
ENSMUSG00000064115	5285.98	-0.351261	0.00294515	0.0645667	Cadm2		ENSMUSG00000028282	357.267	0.0732459	0.0237067	0.596084	Casp8ap2				ENSMUSG00000005312	Ubqln1	5849.23	0.0190557	0.696639	0.933702	5061.5	-0.0172732	0.381167	0.926362
ENSMUSG00000048616	380.932	-0.35148	0.00296073	0.0648193	Nog		ENSMUSG00000005373	197.632	0.0345125	0.0236991	0.596084	Mlxipl				ENSMUSG00000005338	Cadm3	14703	-0.12192	0.0573931	0.364797	15743.8	0.0230298	0.221223	0.878016
ENSMUSG00000040533	28.463	-0.0829547	0.00297589	0.064973	Matn1		ENSMUSG00000032712	335.909	0.0581118	0.0237716	0.596084	Resf1				ENSMUSG00000005354	Txn2	5630.21	0.0284783	0.542471	0.878701	4701.26	-0.0555989	0.0804581	0.780317
ENSMUSG00000020241	1261.88	-0.218427	0.00297431	0.064973	Col6a2		ENSMUSG00000030730	20.0735	-0.0160719	0.0238061	0.596084	Atp2a1				ENSMUSG00000005357	Slc1a6	252.187	-0.0187312	0.669686	0.927312	244.819	0.0123963	0.503999	0.937474
ENSMUSG00000057649	2821.22	0.24502	0.00299183	0.0652316	Brd9		ENSMUSG00000019853	85.9495	-0.0344407	0.0238187	0.596084	Hebp2				ENSMUSG00000005360	Slc1a3	74113.5	-0.00746942	0.899096	0.98463	68591.9	0.00477137	0.824198	0.984652
ENSMUSG00000022564	20098.8	-0.237294	0.00299915	0.0653021	Grina		ENSMUSG00000072949	370.448	-0.0682714	0.0237514	0.596084	Acot1				ENSMUSG00000005362	Crbn	1002.53	0.00870691	0.857371	0.977265	897.774	-0.00645403	0.777067	0.980024
ENSMUSG00000034997	500.798	-0.388093	0.00300773	0.0653996	Htr2a		ENSMUSG00000039195	3996.11	-0.10635	0.0239614	0.596731	Bbln				ENSMUSG00000005370	Msh6	459.457	0.12366	0.0573269	0.364662	401.078	0.0167244	0.434961	0.928711
ENSMUSG00000058248	2173.74	-0.358734	0.00303292	0.0658576	Kcnh1		ENSMUSG00000071341	957.998	-0.0374791	0.0239588	0.596731	Egr4				ENSMUSG00000005371	Fbxo11	3333.2	0.0516369	0.323265	0.759467	3052.8	0.0227465	0.357955	0.919667
ENSMUSG00000071341	1020.9	-0.428663	0.00304781	0.0660912	Egr4		ENSMUSG00000020686	15.6284	0.0146571	0.0239746	0.596731	Gas2l2				ENSMUSG00000005373	Mlxipl	190.559	0.0543797	0.236094	0.675039	197.632	0.0345125	0.0236991	0.596084
ENSMUSG00000075437	55.8892	0.556435	0.00305472	0.066151	Gm11681		ENSMUSG00000020642	2037.07	-0.0806658	0.0239405	0.596731	Rnf144a				ENSMUSG00000005374	Tbl2	1171.52	-0.0343475	0.457421	0.836382	1205.39	0.0297772	0.145139	0.844666
ENSMUSG00000000278	791.135	-0.327327	0.00306923	0.0663752	Scpep1		ENSMUSG00000083669	16.3426	-0.0140232	0.0240784	0.598501	NA				ENSMUSG00000005378	Bud23	735.532	0.0280613	0.558544	0.885151	651.216	-0.00224173	0.90966	0.992082
ENSMUSG00000047986	72.5384	-0.464876	0.00310484	0.0670544	Palm3		ENSMUSG00000025314	2996.91	0.0486797	0.0244105	0.599445	Ptprj				ENSMUSG00000005397	Nid1	809.668	-0.0455374	0.288433	0.729309	870.164	0.0252655	0.149601	0.848606
ENSMUSG00000048304	1618.09	-0.298867	0.00312224	0.0671576	Slitrk3		ENSMUSG00000065990	1374.53	-0.10031	0.024321	0.599445	Aurkaip1				ENSMUSG00000005410	Mcm5	130.11	0.00506446	0.88588	0.982658	119.342	0.00363717	0.780766	0.980371
ENSMUSG00000039620	356.477	-0.280317	0.00312224	0.0671576	Trmt9b		ENSMUSG00000058145	171.299	0.043924	0.0243321	0.599445	Adamts17				ENSMUSG00000005413	Hmox1	186.43	0.0184626	0.666693	0.925432	160.38	-0.00855317	0.589028	0.947878
ENSMUSG00000034757	2920.95	-0.254837	0.00311658	0.0671576	Tmub2		ENSMUSG00000108366	18.8842	-0.0130834	0.0243895	0.599445	Gm5586				ENSMUSG00000005417	Mprip	13456.7	0.0358048	0.504726	0.861726	12111	0.00413762	0.871573	0.989644
ENSMUSG00000064325	376.475	-0.35949	0.00312956	0.0672246	Hhip		ENSMUSG00000032020	700.019	-0.0950472	0.0243854	0.599445	Ubash3b				ENSMUSG00000005442	Cic	9600.7	0.12354	0.0374986	0.29294	8619.61	0.0337272	0.211784	0.87523
ENSMUSG00000007458	3439.85	-0.291616	0.00316026	0.0677926	M6pr		ENSMUSG00000036737	3956.81	-0.0931515	0.0243002	0.599445	Oxsr1				ENSMUSG00000005447	Pafah1b3	201.031	-0.022491	0.591892	0.89834	173.642	-0.0225438	0.17834	0.864295
ENSMUSG00000049521	711.721	-0.240916	0.00317959	0.0681158	Cdc42ep1		ENSMUSG00000045975	486.543	0.0415291	0.0242466	0.599445	C2cd2				ENSMUSG00000005465	Il27ra	14.4233	0.00112412	0.949792	NA	17.5081	0.0101203	0.123776	0.824316
ENSMUSG00000032265	127.537	-0.375112	0.00323556	0.0692219	Tent5a		ENSMUSG00000024112	2335.14	0.106507	0.024223	0.599445	Cacna1h				ENSMUSG00000005469	Prkaca	4682.78	0.000453554	0.994008	0.999066	4111.36	-0.017505	0.420461	0.928711
ENSMUSG00000058756	41889.4	0.174535	0.0032467	0.0693242	Thra		ENSMUSG00000035885	30170.2	-0.109944	0.0241607	0.599445	Cox8a				ENSMUSG00000005470	Asf1b	16.0619	-0.0145468	0.358509	NA	16.5193	-0.0018205	0.783285	0.980773
ENSMUSG00000000276	2401.83	-0.314303	0.00324903	0.0693242	Dgke		ENSMUSG00000034751	1330.7	0.0768968	0.0244927	0.599967	Mast4				ENSMUSG00000005481	Ddx39a	487.161	0.0246921	0.596851	0.89966	428.485	-0.00301332	0.870101	0.989539
ENSMUSG00000038879	246.436	-0.346893	0.00325553	0.0693702	Nipal2		ENSMUSG00000036800	971.223	0.0986009	0.0244971	0.599967	Fam135b				ENSMUSG00000005483	Dnajb1	776.597	0.0572258	0.248381	0.687358	714.398	0.0236138	0.233471	0.885132
ENSMUSG00000021703	3629.98	-0.317214	0.003264	0.0694578	Serinc5		ENSMUSG00000026034	3780.5	0.0503259	0.0245434	0.60017	Clk1				ENSMUSG00000005501	Usp40	870.566	0.184687	0.0131461	0.1643	762.735	0.0307885	0.204008	0.874035
ENSMUSG00000049686	377.91	-0.341448	0.0032727	0.0695504	Orai1		ENSMUSG00000063316	2386.28	-0.0921133	0.0245708	0.60017	Rpl27				ENSMUSG00000005505	Kbtbd4	550.94	-0.00856221	0.8517	0.975818	498.824	-0.00686525	0.741807	0.972919
ENSMUSG00000006435	11607.2	0.199421	0.00329988	0.0700346	Neurl1a		ENSMUSG00000031902	393.9	0.0809724	0.0246763	0.601591	Nfatc3				ENSMUSG00000005506	Celf1	4437.86	0.00011502	0.99903	0.999852	4198.28	0.0280973	0.298435	0.906755
ENSMUSG00000021259	10057.9	-0.209699	0.0033087	0.0701287	Cyp46a1		ENSMUSG00000038143	4500.73	0.0944597	0.0247185	0.601591	Stox2				ENSMUSG00000005510	Ndufs3	2216.89	-0.0314172	0.516152	0.867165	1923.8	-0.0564425	0.0692307	0.767182
ENSMUSG00000036362	697.892	-0.422393	0.003314	0.0701478	P2ry13		ENSMUSG00000057605	14.9364	-0.0131766	0.0247274	0.601591	Gm6807				ENSMUSG00000005514	Por	3071.9	-0.265813	0.00340018	0.0713746	3520.81	0.0632143	0.0292736	0.638095
ENSMUSG00000024175	67.343	0.54271	0.00332052	0.0701927	Tekt4		ENSMUSG00000026676	651.197	0.0570019	0.0248891	0.602328	Ccdc3				ENSMUSG00000005533	Igf1r	2338.75	0.0849878	0.120695	0.513817	2384.33	0.343446	0.00386584	0.253268
ENSMUSG00000022231	1945.87	-0.31801	0.00336673	0.0710754	Sema5a		ENSMUSG00000054091	1844.07	-0.077691	0.0248255	0.602328	Arln				ENSMUSG00000005534	Insr	1906.57	-0.0603533	0.245376	0.68561	2009.59	0.0468872	0.0638911	0.753377
ENSMUSG00000120522	446.249	-0.319864	0.00337519	0.0711598	NA		ENSMUSG00000070348	2314.74	-0.0749828	0.0248882	0.602328	Ccnd1				ENSMUSG00000005553	Atp4a	29.2523	0.00417156	0.868301	0.979771	27.7257	0.00338339	0.698514	0.966381
ENSMUSG00000034616	1495.38	0.371183	0.00338257	0.0712213	Ssh3		ENSMUSG00000025648	634.921	-0.0900683	0.0248228	0.602328	Pfkfb4				ENSMUSG00000005566	Trim28	3088.77	0.0553117	0.285725	0.726141	2675.14	-0.00524934	0.822993	0.984652
ENSMUSG00000000197	2258.28	-0.32644	0.00339327	0.0713525	Nalcn		ENSMUSG00000023809	1808.26	0.0648049	0.0249405	0.602777	Rps6ka2				ENSMUSG00000005575	Ube2m	6675.84	0.0035998	0.944149	0.992926	5605.25	-0.0638988	0.0514092	0.722944
ENSMUSG00000005514	3071.9	-0.265813	0.00340018	0.0713746	Por		ENSMUSG00000027832	17.2856	0.0143207	0.0251337	0.60374	Ptx3				ENSMUSG00000005580	Adcy9	807.258	0.000280513	0.993974	0.999066	906.311	0.00938498	0.209085	0.87454
ENSMUSG00000099907	25.8558	-0.0937101	0.00340326	0.0713746	NA		ENSMUSG00000000901	87.6756	-0.0331547	0.0251017	0.60374	Mmp11				ENSMUSG00000005583	Mef2c	8211.45	0.0649853	0.295067	0.735363	7135.38	-0.00229466	0.82106	0.984652
ENSMUSG00000037907	5033.18	0.198386	0.00343341	0.0719123	Ankrd13b		ENSMUSG00000032281	18874.8	-0.0833806	0.0251449	0.60374	Acsbg1				ENSMUSG00000005609	Ctr9	1512.86	0.0188846	0.699006	0.934264	1353.52	-0.00227841	0.919308	0.992082
ENSMUSG00000045435	503.759	-0.311036	0.00344157	0.0719889	Tmem60		ENSMUSG00000116903	174.576	-0.0386249	0.0250812	0.60374	Gm19522				ENSMUSG00000005610	Eif4g2	27825.1	0.0488643	0.339935	0.770878	24088	-0.0121522	0.674239	0.961802
ENSMUSG00000036098	2052.65	-0.319434	0.00346061	0.0722924	Myrf		ENSMUSG00000068196	198.383	0.0540501	0.0250705	0.60374	Col8a1				ENSMUSG00000005611	Irag1	83.8147	-0.00866899	0.808219	0.964102	88.678	0.0220787	0.120102	0.816286
ENSMUSG00000090291	1776.71	-0.412992	0.00347421	0.0724816	Lrrc10b		ENSMUSG00000044667	6460.76	0.0440476	0.0252464	0.605282	Plppr4				ENSMUSG00000005615	Pcyt1a	2674.3	0.0457245	0.362935	0.784994	2281.46	-0.0254702	0.321443	0.907362
ENSMUSG00000023973	3023.44	-0.254466	0.00349607	0.0728424	Cnpy3		ENSMUSG00000049488	407.019	0.0695616	0.0253036	0.605282	Tmem67				ENSMUSG00000005621	Zfp592	1199.8	0.0549018	0.289982	0.730523	1132.75	0.0596589	0.0710765	0.769922
ENSMUSG00000068566	2849.41	-0.333152	0.00350279	0.0728872	Myadm		ENSMUSG00000041119	617.056	-0.0830117	0.0253081	0.605282	Pde9a				ENSMUSG00000005625	Psmd4	1991.26	0.0343499	0.489711	0.854558	1716.11	-0.0163741	0.467975	0.932582
ENSMUSG00000038034	8424.92	-0.284729	0.00351753	0.0730037	Igsf8		ENSMUSG00000051985	509.405	-0.0439642	0.0253571	0.605665	Igfn1				ENSMUSG00000005628	Tmod4	12.3647	-0.0101393	0.55363	NA	13.1353	0.00184813	0.772368	0.97834
ENSMUSG00000046093	66899.7	0.214601	0.00351516	0.0730037	Hpcal4		ENSMUSG00000038204	9.46127	-0.0116272	0.0255043	0.608389	Asb10				ENSMUSG00000005640	Insrr	17.7768	-0.00186225	0.918084	NA	17.6897	0.0028902	0.681462	0.962991
ENSMUSG00000032754	432.455	-0.329523	0.00353575	0.0732865	Slc8b1		ENSMUSG00000038855	2140.51	-0.0929257	0.0259789	0.609435	Itpkb				ENSMUSG00000005656	Snx6	1275.54	0.0551793	0.284819	0.725573	1097	-0.00773344	0.725444	0.968705
ENSMUSG00000036390	155.367	-0.349346	0.00354629	0.0734096	Gadd45a		ENSMUSG00000025978	3577.44	-0.0726069	0.0259188	0.609435	Rftn2				ENSMUSG00000005667	Mthfd2	176.102	-0.0136747	0.726988	0.940791	156.593	-0.012655	0.446562	0.928711
ENSMUSG00000043969	1616.71	0.252612	0.00355438	0.0734817	Emx2		ENSMUSG00000083087	8.73346	-0.0108665	0.0257159	0.609435	Gm11249				ENSMUSG00000005672	Kit	1349.01	-0.137709	0.0373755	0.292265	1496.81	0.0179984	0.269053	0.894922
ENSMUSG00000036790	865.772	-0.371005	0.0036212	0.0747664	Slitrk2		ENSMUSG00000085389	1687.41	-0.0744882	0.0255861	0.609435	1700003M07Rik				ENSMUSG00000005674	Tomm40l	3666.29	0.0747924	0.155862	0.572377	2987.94	-0.0667072	0.0559849	0.735174
ENSMUSG00000097415	154.945	-0.417009	0.00363153	0.0748828	AU020206		ENSMUSG00000045160	905.326	-0.0933214	0.0257343	0.609435	Bola3				ENSMUSG00000005677	Nr1i3	25.3824	-0.0218615	0.352223	0.780463	17.6859	-0.0207549	0.00433069	0.271587
ENSMUSG00000070695	913.635	-0.351087	0.0036599	0.0751764	Cntnap5a		ENSMUSG00000005142	2756.36	0.0797695	0.0256745	0.609435	Man2b1				ENSMUSG00000005681	Apoa2	38.4288	0.00461226	0.868411	0.979771	35.5759	0.00236943	0.803716	0.982725
ENSMUSG00000085028	339.302	0.360534	0.00365805	0.0751764	NA		ENSMUSG00000031665	1133.23	0.0926954	0.0260465	0.609435	Sall1				ENSMUSG00000005682	Pan2	779.981	0.0469169	0.335187	0.767627	704.352	0.0102958	0.544048	0.942453
ENSMUSG00000020695	700.196	-0.265576	0.00365539	0.0751764	Mrc2		ENSMUSG00000021969	1260.59	0.0553887	0.0258594	0.609435	Zdhhc20				ENSMUSG00000005683	Cs	14327.3	0.0343854	0.489015	0.85381	11833.2	-0.0574434	0.0642154	0.754624
ENSMUSG00000038781	85.6749	0.49859	0.00367573	0.0754045	Stap2		ENSMUSG00000045414	1195.78	0.0375745	0.0258093	0.609435	Dipk2a				ENSMUSG00000005686	Ampd3	1453.63	0.0035927	0.944363	0.992926	1269.79	-0.0271527	0.29027	0.902152
ENSMUSG00000042997	562.209	-0.28761	0.00370333	0.075873	Nhlrc3		ENSMUSG00000087165	226.675	-0.0445256	0.0258786	0.609435	2010001A14Rik				ENSMUSG00000005687	Bcas2	1425.76	-0.0100016	0.835093	0.970793	1301.43	-0.00322989	0.889375	0.9907
ENSMUSG00000039904	1642.56	-0.40561	0.00371577	0.075933	Gpr37		ENSMUSG00000033237	1165.25	0.0956986	0.0259655	0.609435	Arid2				ENSMUSG00000005698	Ctcf	1719.29	0.0792236	0.151696	0.567489	1546.05	0.0180304	0.449543	0.928711
ENSMUSG00000031906	3223.18	-0.303179	0.00371505	0.075933	Smpd3		ENSMUSG00000038168	178.961	0.0500043	0.0259377	0.609435	P3h2				ENSMUSG00000005699	Pard6a	669.168	-0.0068622	0.883352	0.98205	622.465	0.0070265	0.737786	0.972895
ENSMUSG00000025422	67092.4	0.198118	0.00375441	0.0766245	Agap2		ENSMUSG00000037196	436.277	-0.0731911	0.0260168	0.609435	Pacrg				ENSMUSG00000005716	Pvalb	887.311	-0.0175843	0.675425	0.929465	706.287	-0.345355	0.00314927	0.229247
ENSMUSG00000061666	1556.87	-0.309639	0.00376025	0.0766457	Gdpd1		ENSMUSG00000037416	1082.18	0.0958178	0.0260465	0.609435	Dmxl1				ENSMUSG00000005718	Tfap4	71.4812	-0.0140359	0.684315	0.932064	67.5767	-0.000159722	0.987882	0.998558
ENSMUSG00000058454	2215.83	-0.356682	0.00377805	0.0769102	Dhcr7		ENSMUSG00000024885	224.377	-0.0476425	0.0259953	0.609435	Aldh3b1				ENSMUSG00000005732	Ranbp1	717.697	-0.0100565	0.83208	0.970175	633.813	-0.0166443	0.409401	0.927289
ENSMUSG00000052040	6273.97	0.195934	0.00381469	0.0775572	Klf13		ENSMUSG00000052911	2078.91	0.0720958	0.0260828	0.609506	Lamb2				ENSMUSG00000005774	Rfx5	711.675	-0.0440802	0.382452	0.793956	665.123	-0.00379128	0.853598	0.987714
ENSMUSG00000037419	3038.06	-0.333158	0.00382903	0.0777497	Endod1		ENSMUSG00000047443	28.2628	-0.0159915	0.0262545	0.61043	Erfe				ENSMUSG00000005779	Psmb4	2958.71	0.00723406	0.876413	0.98118	2540.69	-0.0242045	0.260209	0.893241
ENSMUSG00000038115	84.8249	-0.488533	0.00386782	0.0783393	Ano2		ENSMUSG00000064246	861.475	-0.0798576	0.026322	0.61043	Chi3l1				ENSMUSG00000005802	Slc30a4	1971.34	-0.0920413	0.105511	0.484314	2192.59	0.0375574	0.0676969	0.763227
ENSMUSG00000052915	8488.8	0.196963	0.00386788	0.0783393	Msl1		ENSMUSG00000090210	124.184	0.0328068	0.0262048	0.61043	Itga10				ENSMUSG00000005803	Sqor	323.966	0.0707408	0.176842	0.602818	274.923	9.3252e-06	0.999255	0.999787
ENSMUSG00000034648	1833.91	-0.406777	0.00390434	0.0789775	Lrrn1		ENSMUSG00000078234	1983.5	-0.0712736	0.026211	0.61043	Klhdc7a				ENSMUSG00000005804	Bloc1s6	752.947	0.0244031	0.618844	0.909126	656.915	-0.0114209	0.577914	0.947222
ENSMUSG00000006390	1137.4	-0.327993	0.00390966	0.078985	Elovl1		ENSMUSG00000028383	2069.22	-0.0700801	0.0263196	0.61043	Hsdl2				ENSMUSG00000005813	Metap1	719.272	0.0490919	0.341359	0.771685	663.591	0.0263129	0.267313	0.893836
ENSMUSG00000052837	1109.09	-0.106857	0.00391586	0.0790102	Junb		ENSMUSG00000019818	2883.03	0.044866	0.0263038	0.61043	Cd164				ENSMUSG00000005823	Gpr108	1001.06	-0.020016	0.654836	0.922054	962.312	0.00907439	0.596968	0.950507
ENSMUSG00000067242	3641.43	-0.278796	0.00393322	0.0792603	Lgi1		ENSMUSG00000102206	37.4935	0.0194268	0.0264967	0.613707	Pcdha11				ENSMUSG00000005846	Rsl1d1	1063.63	0.00278582	0.957456	0.994488	955.862	-0.00670135	0.774817	0.979718
ENSMUSG00000062300	361.294	-0.317092	0.00397705	0.0800426	Nectin2		ENSMUSG00000074736	632.656	-0.0715108	0.0265413	0.613964	Syndig1				ENSMUSG00000005864	Cnga2	14.8395	0.0123239	0.492468	NA	12.2616	0.000333552	0.952826	0.993634
ENSMUSG00000038156	3357.73	-0.259697	0.00398921	0.0801861	Spon1		ENSMUSG00000028572	1266.59	0.0859439	0.0268131	0.615185	Hook1				ENSMUSG00000005871	Apc	77783.6	0.0296575	0.493339	0.856394	67190	-0.0154417	0.538745	0.9422
ENSMUSG00000034037	208.136	0.366575	0.00400011	0.0803041	Fgd5		ENSMUSG00000068551	964.5	0.0941369	0.0266335	0.615185	Zfp467				ENSMUSG00000005873	Reep5	18370	-0.151799	0.0367953	0.290145	18338.4	-0.000153754	0.931381	0.992082
ENSMUSG00000080242	126.454	-0.423757	0.00401648	0.0804829	NA		ENSMUSG00000049422	4767.47	-0.0841092	0.0270851	0.615185	Chchd10				ENSMUSG00000005881	Ergic3	4586.2	-0.165964	0.0185905	0.202252	4480.93	-0.00484967	0.824952	0.984652
ENSMUSG00000062561	91.8835	-0.50071	0.00402415	0.0804829	NA		ENSMUSG00000091898	209.733	-0.0457991	0.0267992	0.615185	Tnnc1				ENSMUSG00000005882	Uqcc1	1677.47	-0.0462546	0.355831	0.78127	1512.07	-0.0264599	0.306157	0.907241
ENSMUSG00000022383	298.511	0.320498	0.00402131	0.0804829	Ppara		ENSMUSG00000010376	1881.6	-0.0627912	0.0270451	0.615185	Nedd8				ENSMUSG00000005883	Spo11	15.5027	-0.0136013	0.43821	NA	16.924	0.00109168	0.842277	0.9867
ENSMUSG00000027419	11234.1	-0.312579	0.00404816	0.0808357	Pcsk2		ENSMUSG00000072596	19.3715	-0.0105255	0.0267979	0.615185	Ear2				ENSMUSG00000005886	Ncoa2	2237.72	0.0564515	0.274965	0.715549	2025.54	0.0237396	0.439055	0.928711
ENSMUSG00000047415	392.106	-0.312275	0.00405192	0.0808357	Gpr68		ENSMUSG00000032314	1402.14	-0.0914159	0.026938	0.615185	Etfa				ENSMUSG00000005892	Trh	136.337	-0.0253226	0.101038	0.476289	154.844	-0.0018206	0.744144	0.973179
ENSMUSG00000110611	69.7401	0.44984	0.00405869	0.0808699	NA		ENSMUSG00000006717	1368.13	-0.0811155	0.0267225	0.615185	Acot13				ENSMUSG00000005893	Nr2c2	4494.64	0.0295673	0.548829	0.88127	3922.32	-0.0164625	0.513131	0.938379
ENSMUSG00000042388	27496.7	0.192756	0.00407089	0.0810118	Dlgap3		ENSMUSG00000006711	956.389	0.0424522	0.0268861	0.615185	D130043K22Rik				ENSMUSG00000005897	Nr2c1	265.421	-0.0626372	0.16226	0.582245	265.589	0.00162498	0.915611	0.992082
ENSMUSG00000020109	2008.39	-0.268734	0.0040869	0.081229	Dnajb12		ENSMUSG00000021614	1351.44	0.0483658	0.0270863	0.615185	Vcan				ENSMUSG00000005899	Smpd4	1975.28	0.0922111	0.0937861	0.461699	1635.94	0.000786774	0.962466	0.994338
ENSMUSG00000055026	807.968	-0.2816	0.00410247	0.0813359	Gabrg3		ENSMUSG00000046768	182.903	-0.0412411	0.0267092	0.615185	Rhoj				ENSMUSG00000005907	Pex1	564.264	0.0868265	0.129874	0.53156	515.001	0.0272162	0.20179	0.873737
ENSMUSG00000050088	547.066	-0.332901	0.00409826	0.0813359	1600012H06Rik		ENSMUSG00000023033	11364	0.0787677	0.0270696	0.615185	Scn8a				ENSMUSG00000005917	Otx1	257.671	-0.0120826	0.799769	0.960924	251.591	0.012998	0.433397	0.928711
ENSMUSG00000039704	2689.39	-0.318366	0.00411154	0.0814145	Lmbrd2		ENSMUSG00000018830	50.4826	0.0274873	0.0268443	0.615185	Myh11				ENSMUSG00000005936	Kctd20	2507.24	0.0768102	0.153786	0.569204	2169.45	-0.00571497	0.816111	0.984423
ENSMUSG00000042581	200.841	-0.42381	0.00416937	0.0817097	Thsd7b		ENSMUSG00000022947	366.719	-0.0660753	0.0270971	0.615185	Cbr3				ENSMUSG00000005947	Itgae	13.7116	-0.00510276	0.731791	NA	12.8314	-0.00104052	0.851459	0.987714
ENSMUSG00000075324	50.5113	-0.527861	0.00417598	0.0817097	Fign		ENSMUSG00000024347	5203.11	-0.0938914	0.0270578	0.615185	Psd2				ENSMUSG00000005949	Ctns	706.639	-0.109358	0.0734059	0.416401	737.144	0.0193235	0.331565	0.910434
ENSMUSG00000039347	15190.3	-0.26482	0.00415021	0.0817097	Atp6v0e2		ENSMUSG00000047180	57.7523	-0.0279422	0.0272048	0.616577	Neurl3				ENSMUSG00000005950	P2rx5	26.3352	-0.0199204	0.389877	0.797845	25.5647	-0.00296723	0.71129	0.967622
ENSMUSG00000029838	22709.3	-0.279435	0.00417764	0.0817097	Ptn		ENSMUSG00000068220	446.306	-0.0700795	0.0272256	0.616577	Lgals1				ENSMUSG00000005951	Shpk	149.185	-0.0319528	0.446353	0.830199	135.705	-0.0120857	0.454797	0.928711
ENSMUSG00000078681	1034.96	-0.237738	0.00413265	0.0817097	Tm2d3		ENSMUSG00000102562	16.6161	0.00957414	0.0273473	0.618569	NA				ENSMUSG00000005958	Ephb3	1179.7	-0.190156	0.0204671	0.215899	1261.45	0.0166766	0.376531	0.924912
ENSMUSG00000031513	2158.75	-0.303437	0.00416568	0.0817097	Leprotl1		ENSMUSG00000029673	1902.04	0.0871967	0.0273972	0.618934	Auts2				ENSMUSG00000005968	Tuft1	31.2989	0.00691461	0.76885	0.950197	27.8662	0.0011481	0.893097	0.990918
ENSMUSG00000053693	3356.24	0.25701	0.00415217	0.0817097	Mast1		ENSMUSG00000061353	4017.47	0.0185657	0.0275358	0.621299	Cxcl12				ENSMUSG00000005973	Rcn1	1202.41	-0.0897254	0.114907	0.503641	1238.97	0.0210409	0.316789	0.907362
ENSMUSG00000041164	18208.2	0.189801	0.00416804	0.0817097	Zmiz2		ENSMUSG00000030560	504.147	0.0400929	0.02773	0.621857	Ctsc				ENSMUSG00000005981	Trap1	2590.81	0.0276572	0.604542	0.902741	2153.79	-0.0621255	0.0548918	0.732438
ENSMUSG00000022558	2448.95	0.236275	0.00417624	0.0817097	Mroh1		ENSMUSG00000057286	151.74	0.0298271	0.0276708	0.621857	St6galnac2				ENSMUSG00000005982	Naa60	3635.63	0.0216132	0.651787	0.921914	3310.81	0.0089877	0.730022	0.970893
ENSMUSG00000022548	5803.75	-0.257847	0.00413743	0.0817097	Apod		ENSMUSG00000020778	454.803	-0.0695404	0.0276816	0.621857	Ten1				ENSMUSG00000005983	1700037C18Rik	162.129	-0.0194286	0.642704	0.917882	144.697	-0.0131839	0.436751	0.928711
ENSMUSG00000026510	2530.16	0.193003	0.00423297	0.0825238	Trp53bp2		ENSMUSG00000087334	113.297	-0.0348686	0.0277123	0.621857	AW495222				ENSMUSG00000005986	Ankrd13d	1544.61	0.0642202	0.20167	0.633944	1282.62	-0.00963012	0.614276	0.95387
ENSMUSG00000045294	3961.21	-0.297561	0.00423995	0.0825238	Insig1		ENSMUSG00000021124	4915.78	-0.0811004	0.0276198	0.621857	Vti1b				ENSMUSG00000006005	Tpr	3184.58	0.131998	0.0374108	0.292397	2720.67	0.00903773	0.863693	0.989294
ENSMUSG00000010554	1040.55	0.21931	0.0042363	0.0825238	Mettl16		ENSMUSG00000018442	954.6	0.0661555	0.0280153	0.626033	Derl2				ENSMUSG00000006010	Odr4	2498.85	-0.0113509	0.812671	0.964494	2263.22	-0.00820467	0.713773	0.967622
ENSMUSG00000034765	260.112	-0.350253	0.00422999	0.0825238	Dusp5		ENSMUSG00000021010	662.822	-0.0758454	0.0280001	0.626033	Npas3				ENSMUSG00000006014	Prg4	303.268	0.510651	0.000114982	0.00716841	265.178	0.0559465	0.0111057	0.430714
ENSMUSG00000033595	4815.19	-0.312511	0.00426915	0.082991	Lgi3		ENSMUSG00000024998	937.019	0.0647289	0.0280186	0.626033	Plce1				ENSMUSG00000006019	Dhx34	495.343	0.0179381	0.70882	0.935017	437.304	-0.00657273	0.751525	0.974313
ENSMUSG00000039671	4939.47	0.237912	0.00429927	0.0834749	Zmynd8		ENSMUSG00000036591	6938.75	0.0956285	0.0280531	0.626041	Arhgap21				ENSMUSG00000006021	Kptn	685.075	-0.000907521	0.983285	0.997109	604.114	-0.0164678	0.446643	0.928711
ENSMUSG00000040520	1104.56	-0.326605	0.00432009	0.0836756	Manea		ENSMUSG00000040488	2482.52	0.0517247	0.0281095	0.626537	Ltbp4				ENSMUSG00000006024	Napa	5434.13	-0.00920773	0.842911	0.973816	4755.72	-0.0236403	0.27671	0.895707
ENSMUSG00000029161	717.265	-0.251844	0.0043161	0.0836756	Cgref1		ENSMUSG00000089706	182.102	-0.0442053	0.028232	0.626984	B230216N24Rik				ENSMUSG00000006050	Sra1	845.157	0.0188076	0.69994	0.934264	726.862	-0.0256365	0.286657	0.898822
ENSMUSG00000032372	43.068	-0.532009	0.00433625	0.0838868	Plscr2		ENSMUSG00000063455	1889.16	0.0475124	0.0282287	0.626984	D630045J12Rik				ENSMUSG00000006057	Atp5mc1	3959.48	-0.021753	0.649775	0.921065	3392.09	-0.0894704	0.0338637	0.665165
ENSMUSG00000026235	4450.33	-0.325542	0.00434301	0.0839157	Epha4		ENSMUSG00000051043	174.782	0.0244133	0.028232	0.626984	Gprc5c				ENSMUSG00000006058	Snf8	2207.77	-0.0104309	0.827689	0.968469	1905.72	-0.0429855	0.117726	0.81509
ENSMUSG00000117093	27.9951	-0.107568	0.00434875	0.0839252	NA		ENSMUSG00000054280	1214.39	0.0886416	0.0282822	0.627337	Prr14l				ENSMUSG00000006095	Tbcb	2704.28	0.0378837	0.447071	0.830199	2324.8	-0.0194706	0.374421	0.924489
ENSMUSG00000028883	540.681	-0.372099	0.00438036	0.0844331	Sema3a		ENSMUSG00000053552	398.381	0.0711884	0.0284036	0.629269	Ebf4				ENSMUSG00000006127	Inpp5k	1297.96	0.0410542	0.406955	0.809367	1161.86	0.0079211	0.711354	0.967622
ENSMUSG00000057751	235.863	0.352557	0.00443825	0.0853719	Megf6		ENSMUSG00000025287	254.668	-0.0515731	0.0285045	0.630743	Acot9				ENSMUSG00000006134	Crkl	1768.98	0.139506	0.0255161	0.241828	1515	0.00556367	0.823747	0.984652
ENSMUSG00000030987	3635.36	-0.26035	0.00444511	0.0853719	Stim1		ENSMUSG00000102753	58.0666	0.0228094	0.0286947	0.631145	NA				ENSMUSG00000006154	Eps8l1	382.363	0.14534	0.0174292	0.193914	362.944	0.00961577	0.163211	0.858849
ENSMUSG00000022494	2574.09	-0.27032	0.00444171	0.0853719	Shisa9		ENSMUSG00000027822	947.243	0.0564208	0.0286268	0.631145	Slc33a1				ENSMUSG00000006169	Clint1	1480.31	0.0148876	0.758874	0.947548	1350.01	0.00702412	0.773995	0.979184
ENSMUSG00000018474	42086.5	0.182856	0.00448378	0.0860109	Chd3		ENSMUSG00000029570	1504.29	0.0345717	0.0286287	0.631145	Lfng				ENSMUSG00000006179	Prss16	20.7153	0.00649109	0.762514	NA	18.9234	0.00159554	0.818545	0.984423
ENSMUSG00000039270	4170.16	-0.292446	0.00453226	0.0867324	Megf9		ENSMUSG00000100596	11.5936	-0.0126734	0.0286484	0.631145	NA				ENSMUSG00000006191	Cdkal1	270.154	-0.0175311	0.702641	0.934264	240.813	-0.0144	0.441806	0.928711
ENSMUSG00000022791	10254.7	0.187439	0.00453219	0.0867324	Tnk2		ENSMUSG00000034265	1579.78	0.0538338	0.0286639	0.631145	Zdhhc14				ENSMUSG00000006205	Htra1	12026.5	-0.10358	0.0711916	0.409006	12317.9	0.00654503	0.68051	0.962864
ENSMUSG00000070287	408.378	-0.323408	0.0045453	0.0868015	Slc35g2		ENSMUSG00000121111	14.3613	-0.0136088	0.0289337	0.635639	NA				ENSMUSG00000006215	Zbtb17	1211.64	0.0312959	0.526754	0.871553	1052.94	-0.0131632	0.576485	0.946941
ENSMUSG00000044982	173.908	-0.342362	0.00454675	0.0868015	Sft2d3		ENSMUSG00000032479	35725.3	-0.0906563	0.0289831	0.635964	Map4				ENSMUSG00000006218	Fam131c	62.2601	0.0042697	0.896696	0.984585	52.4655	-0.00804192	0.456266	0.929043
ENSMUSG00000000305	887.943	-0.2968	0.00456639	0.0870723	Cdh4		ENSMUSG00000049420	605.17	0.0405807	0.0290838	0.637411	Tmem200a				ENSMUSG00000006219	Fblim1	45.1009	-0.00147133	0.954466	0.994028	36.102	-0.0117141	0.22377	0.880571
ENSMUSG00000050963	710.787	-0.335861	0.00459184	0.0874531	Kcns2		ENSMUSG00000043162	711.462	-0.0521602	0.0291481	0.638058	Pyurf				ENSMUSG00000006235	Epor	171.409	-0.136626	0.0397187	0.301446	171.845	-0.00488135	0.764344	0.975874
ENSMUSG00000015335	278.368	-0.30874	0.00460729	0.0876429	Zdhhc12		ENSMUSG00000026028	31056.2	-0.0740965	0.0292889	0.638095	Trak2				ENSMUSG00000006241	Ccdc159	185.353	0.0394105	0.358512	0.783064	178.864	0.0168882	0.198159	0.872721
ENSMUSG00000059742	1839.59	-0.325258	0.00462204	0.0878188	Kcnh7		ENSMUSG00000027935	440.85	-0.0590111	0.0292223	0.638095	Rab13				ENSMUSG00000006262	Mob1b	946.362	-0.0223816	0.634904	0.91495	874.586	-0.00251368	0.886077	0.990663
ENSMUSG00000035390	32467.5	0.183294	0.0046367	0.0879926	Brsk1		ENSMUSG00000005514	3520.81	0.0632143	0.0292736	0.638095	Por				ENSMUSG00000006270	Vax1	15.0412	-0.0238681	0.212747	NA	16.289	-0.000427574	0.950319	0.993275
ENSMUSG00000042105	2972.89	-0.212987	0.00464428	0.0880316	Inpp5f		ENSMUSG00000034163	1290.64	0.0443124	0.0292766	0.638095	Zfc3h1				ENSMUSG00000006273	Atp6v1b2	10675.7	0.0576583	0.255714	0.694789	8948.31	-0.00671998	0.518487	0.940044
ENSMUSG00000038776	1088.08	-0.259314	0.00470262	0.0887996	Ephx1		ENSMUSG00000028680	429.961	-0.0499007	0.0293453	0.638242	Plk3				ENSMUSG00000006276	Eps15l1	1485.73	0.0743816	0.175879	0.601849	1309.04	0.00922563	0.648649	0.960444
ENSMUSG00000102758	44.6862	-0.556364	0.00470255	0.0887996	Naaladl2		ENSMUSG00000002204	26.8975	-0.0135583	0.0293652	0.638242	Napsa				ENSMUSG00000006281	Tep1	199.975	-0.0222949	0.614736	0.907771	183.305	-0.00341455	0.823455	0.984652
ENSMUSG00000066189	3855.37	-0.237313	0.0047105	0.0887996	Cacng3		ENSMUSG00000054675	1872.71	0.0388889	0.0294173	0.638491	Tmem119				ENSMUSG00000006288	Ttc5	1231.5	0.0276453	0.639522	0.917093	1098.02	-0.00423445	0.857801	0.987714
ENSMUSG00000097414	655.13	0.245754	0.00471261	0.0887996	NA		ENSMUSG00000050666	264.735	-0.0464217	0.0294463	0.638491	Vstm4				ENSMUSG00000006289	Osgep	938.52	0.0276358	0.574833	0.891361	765.383	-0.0730431	0.0318076	0.64831
ENSMUSG00000024713	478.632	-0.265803	0.00471161	0.0887996	Pcsk5		ENSMUSG00000021803	242.757	0.032594	0.0295993	0.64105	Cdhr1				ENSMUSG00000006299	Aamp	4157.57	0.0623705	0.231582	0.671018	3519.56	-0.0196566	0.324213	0.907862
ENSMUSG00000026321	197.549	-0.3256	0.00472978	0.0890181	Tnfrsf11a		ENSMUSG00000032171	2171.85	-0.0882972	0.0296512	0.641328	Pin1				ENSMUSG00000006301	Tmbim1	2215.82	-0.264629	0.00818783	0.126227	2234.36	-0.0074497	0.655836	0.961636
ENSMUSG00000019579	1646.95	-0.270181	0.00475762	0.0894365	Mydgf		ENSMUSG00000040385	6052.15	-0.0999938	0.029682	0.641328	Ppp1ca				ENSMUSG00000006304	Arpc2	5094.35	0.0525858	0.304077	0.742967	4417.23	-0.0123134	0.604823	0.951885
ENSMUSG00000028581	3091.56	-0.303249	0.00476465	0.0894633	Laptm5		ENSMUSG00000048304	1903.06	0.0566801	0.0299679	0.642778	Slitrk3				ENSMUSG00000006307	Kmt2b	2045.83	0.0329876	0.508999	0.864859	1848.51	0.0113051	0.712428	0.967622
ENSMUSG00000062542	320.953	-0.297598	0.00480809	0.090067	Syt9		ENSMUSG00000028717	80.4412	0.0280371	0.0299945	0.642778	Tal1				ENSMUSG00000006313	Upk1a	28.9539	0.0289923	0.239546	0.679822	24.3365	0.00454298	0.586136	0.947536
ENSMUSG00000045932	308.309	-0.300477	0.00480668	0.090067	Ifit2		ENSMUSG00000037234	1644.18	0.0828435	0.0298818	0.642778	Hook3				ENSMUSG00000006315	Tmem147	2519.52	-0.0811796	0.149843	0.564832	2387.48	-0.00753064	0.74437	0.973179
ENSMUSG00000037166	509.767	-0.245289	0.00484582	0.0906673	Ppp1r14a		ENSMUSG00000049511	271.239	0.0485941	0.0298952	0.642778	Htr1b				ENSMUSG00000006333	Rps9	12372.8	0.0296178	0.546227	0.880166	10566.4	-0.0228045	0.286334	0.898822
ENSMUSG00000016150	865.954	-0.30811	0.00486485	0.0909169	Tenm1		ENSMUSG00000038462	3113.22	-0.072604	0.0299388	0.642778	Uqcrfs1				ENSMUSG00000006335	Tfpt	536.244	0.000868666	0.985947	0.997384	465.486	-0.0180483	0.35052	0.917572
ENSMUSG00000105692	434.783	-0.258593	0.00488194	0.0911296	NA		ENSMUSG00000023034	2265.77	-0.0345139	0.0299395	0.642778	Nr4a1				ENSMUSG00000006342	Susd2	284.928	-0.256519	0.00912427	0.132868	312.639	0.0211194	0.296909	0.906239
ENSMUSG00000028173	1543.49	-0.316405	0.00492075	0.0917449	Wls		ENSMUSG00000024242	1498.53	0.0944041	0.0299222	0.642778	Map4k3				ENSMUSG00000006344	Ggt5	146.733	0.0382452	0.312887	0.749463	137.758	0.0140088	0.244663	0.88725
ENSMUSG00000048240	15742.1	-0.321348	0.0049264	0.0917449	Gng7		ENSMUSG00000051319	539.198	-0.0683709	0.0300551	0.643327	Mtln				ENSMUSG00000006345	Ggt1	122.113	-0.00243894	0.9446	0.992926	132.816	0.0220672	0.0792566	0.776936
ENSMUSG00000044667	5150.24	-0.346423	0.00496019	0.0922664	Plppr4		ENSMUSG00000027820	240.702	0.0489268	0.0302527	0.643711	Mme				ENSMUSG00000006356	Crip2	4636.07	0.00894812	0.836716	0.971184	4058.82	-0.0263882	0.319729	0.907362
ENSMUSG00000020411	259.254	-0.373427	0.00502717	0.0934035	Nipal4		ENSMUSG00000066058	50.3247	-0.0237421	0.0301945	0.643711	Cldn19				ENSMUSG00000006360	Crip1	93.6657	-0.014981	0.671219	0.927548	89.3204	0.00320934	0.807611	0.983241
ENSMUSG00000038257	97.6493	-0.426144	0.00504721	0.0936669	Glra3		ENSMUSG00000052353	792.21	0.0480673	0.0302722	0.643711	Cemip				ENSMUSG00000006362	Cbfa2t3	1353.54	0.300044	0.000663816	0.0243552	1161.65	0.0619062	0.0629431	0.750246
ENSMUSG00000020086	695.249	-0.251864	0.00506129	0.093819	Macroh2a2		ENSMUSG00000031074	22.0216	-0.0167721	0.0302393	0.643711	Fgf3				ENSMUSG00000006369	Fbln1	829.163	-0.0540902	0.29102	0.731446	851.336	0.0391216	0.12081	0.817542
ENSMUSG00000025511	463.837	-0.268868	0.00508778	0.0942007	Tspan4		ENSMUSG00000020787	22.876	-0.0161844	0.0302836	0.643711	P2rx1				ENSMUSG00000006373	Pgrmc1	7645.45	-0.285665	0.00248447	0.0578863	8539.12	0.0347005	0.119565	0.816006
ENSMUSG00000032841	586.641	-0.235976	0.00510089	0.094334	Prr5l		ENSMUSG00000022768	116.082	0.0376136	0.0302651	0.643711	Ccdc116				ENSMUSG00000006378	Gcat	90.0047	0.027039	0.460375	0.838192	74.3668	-0.00652143	0.614979	0.95387
ENSMUSG00000028857	2811.43	-0.238833	0.00512085	0.0945935	Tmem222		ENSMUSG00000038235	599.012	0.0418538	0.0303588	0.644212	F11r				ENSMUSG00000006386	Tek	539.708	-0.0206747	0.537409	0.878013	654.354	0.00782139	0.225133	0.882252
ENSMUSG00000039047	2103.97	-0.24597	0.00513489	0.0947431	Pigk		ENSMUSG00000028909	1791.74	0.0734612	0.0303774	0.644212	Ptpru				ENSMUSG00000006389	Mpl	86.7348	0.0532416	0.195127	0.626868	69.8185	-0.00278301	0.818154	0.984423
ENSMUSG00000022212	4680.16	0.318308	0.00514739	0.0948642	Cpne6		ENSMUSG00000026260	3995.72	-0.0843804	0.0305881	0.644407	Ndufa10				ENSMUSG00000006390	Elovl1	1137.4	-0.327993	0.00390966	0.078985	1285	0.0172732	0.28331	0.898126
ENSMUSG00000031278	1676.72	-0.316159	0.00515644	0.0949213	Acsl4		ENSMUSG00000000876	812.314	-0.0802941	0.0307028	0.644407	Pxmp4				ENSMUSG00000006392	Med8	547.515	-0.400055	0.000287808	0.0135499	559.517	-0.0158381	0.445333	0.928711
ENSMUSG00000041439	2570.24	-0.299695	0.00518383	0.0952058	Mfsd6		ENSMUSG00000031380	87.1945	0.0291784	0.0306821	0.644407	Vegfd				ENSMUSG00000006395	Hyi	325.707	0.438962	0.000191716	0.00987027	237.332	-0.00899273	0.62073	0.955096
ENSMUSG00000027474	135.037	0.424605	0.00517869	0.0952058	Ccm2l		ENSMUSG00000079481	1306.78	0.0873429	0.0305902	0.644407	Nhsl2				ENSMUSG00000006398	Cdc20	37.5347	0.000825036	0.974709	0.996908	37.8473	0.00674482	0.451166	0.928711
ENSMUSG00000003070	425.74	-0.287275	0.00520458	0.0954771	Efna2		ENSMUSG00000028946	19.387	-0.0149521	0.0306535	0.644407	Hes3				ENSMUSG00000006403	Adamts4	2482.99	-0.170147	0.0160446	0.18489	2402.99	-0.00859998	0.676777	0.962627
ENSMUSG00000014905	1326.45	-0.300583	0.00523599	0.095943	Dnajb9		ENSMUSG00000048216	1030.69	0.0506012	0.030668	0.644407	Gpr85				ENSMUSG00000006411	Nectin4	157.732	-0.0647299	0.186824	0.616312	155.673	0.00322761	0.847009	0.987714
ENSMUSG00000050783	34.704	-0.0996776	0.00526366	0.0963394	Htr1f		ENSMUSG00000071337	2389	0.0660056	0.0305821	0.644407	Tia1				ENSMUSG00000006412	Pfdn2	3511.49	0.00710698	0.88365	0.982244	2841.76	-0.0689698	0.0195673	0.553924
ENSMUSG00000063450	879.831	-0.223043	0.00530542	0.0969925	Syne2		ENSMUSG00000003746	1402.42	0.043136	0.0306606	0.644407	Man1a				ENSMUSG00000006418	Rnf114	3255.58	0.0717095	0.170179	0.593312	2851.09	-0.000770538	0.975291	0.996435
ENSMUSG00000030245	1063.25	-0.287991	0.00533505	0.0974227	Golt1b		ENSMUSG00000052456	2433.15	-0.0891555	0.0306863	0.644407	Get3				ENSMUSG00000006423	Steep1	2070.98	0.0290091	0.538386	0.878334	1764.49	-0.0143271	0.451538	0.928711
ENSMUSG00000020787	24.7779	-0.0826249	0.00534742	0.0974257	P2rx1		ENSMUSG00000029649	2211.83	-0.0785118	0.0308478	0.644487	Pomp				ENSMUSG00000006435	Neurl1a	11607.2	0.199421	0.00329988	0.0700346	10327.8	0.0498693	0.0942384	0.802558
ENSMUSG00000024400	1764.86	-0.277919	0.00534387	0.0974257	Wdr33		ENSMUSG00000030413	492.622	0.0343232	0.0308756	0.644487	Pglyrp1				ENSMUSG00000006442	Srm	1285.42	-0.0423698	0.392247	0.79924	1226.55	0.00317932	0.870863	0.989539
ENSMUSG00000107728	163.041	-0.320946	0.00535706	0.0974899	NA		ENSMUSG00000093674	15441.4	-0.0858904	0.0308823	0.644487	Rpl41				ENSMUSG00000006445	Epha2	76.6214	-0.00405099	0.896262	0.984585	82.1969	0.0162918	0.147407	0.847848
ENSMUSG00000002190	528.632	-0.258462	0.00536485	0.0975206	Clgn		ENSMUSG00000069682	121.339	-0.0412078	0.0308175	0.644487	NA				ENSMUSG00000006456	Rbm14	448.045	0.0454578	0.400142	0.803607	382.449	-0.0100165	0.597506	0.950786
ENSMUSG00000015312	260.452	-0.398738	0.00541612	0.0982288	Gadd45b		ENSMUSG00000020932	25055.3	-0.0728292	0.0307679	0.644487	Gfap				ENSMUSG00000006457	Actn3	49.7047	-0.0135488	0.650939	0.921624	43.7906	-0.00766548	0.467021	0.932488
ENSMUSG00000031604	5541.02	-0.340899	0.00541223	0.0982288	Msmo1		ENSMUSG00000068699	141.478	0.0422476	0.0310178	0.645023	Flnc				ENSMUSG00000006463	Zdhhc24	690.145	-0.28809	0.00118008	0.0360116	729.712	0.0183756	0.442316	0.928711
ENSMUSG00000030376	12428.8	-0.277943	0.00550166	0.098953	Slc8a2		ENSMUSG00000034201	3595.42	0.0908707	0.0310018	0.645023	Gas2l1				ENSMUSG00000006464	Bbs1	1864.81	0.154552	0.0150382	0.178181	1577.63	0.000450511	0.987623	0.998558
ENSMUSG00000020251	381.938	-0.309364	0.00552426	0.098953	Glt8d2		ENSMUSG00000024036	192.806	-0.0503266	0.0310486	0.645023	Slc37a1				ENSMUSG00000006471	Ndor1	365.858	0.00758848	0.864	0.97914	323.637	-0.00568642	0.755104	0.974584
ENSMUSG00000020198	6191.85	0.200794	0.00550839	0.098953	Ap3d1		ENSMUSG00000024696	62.8408	0.0291671	0.0309753	0.645023	Lpxn				ENSMUSG00000006476	Nsmf	48316.4	0.181834	0.00642716	0.108663	41921.8	0.0261975	0.354344	0.918387
ENSMUSG00000031772	610.44	-0.316484	0.0055228	0.098953	Cntnap4		ENSMUSG00000020250	1435.77	-0.0863451	0.0312718	0.645276	Txnrd1				ENSMUSG00000006494	Pdk1	1946.99	0.10094	0.0831171	0.437174	1706.06	0.0101659	0.663078	0.961636
ENSMUSG00000021901	6761.2	0.171448	0.00550092	0.098953	Bap1		ENSMUSG00000037492	807.339	-0.0594943	0.0311487	0.645276	Zmat4				ENSMUSG00000006498	Ptbp1	1298.88	-0.0480713	0.347518	0.775936	1284.15	0.030164	0.233551	0.885132
ENSMUSG00000037190	429.37	-0.26249	0.00552144	0.098953	Cyb561d2		ENSMUSG00000032077	207.869	0.0514564	0.0312112	0.645276	Bud13				ENSMUSG00000006517	Mvd	1057.86	0.077234	0.163769	0.58404	838.726	-0.10093	0.0231897	0.591645
ENSMUSG00000032245	591.203	-0.263776	0.00551019	0.098953	Cln6		ENSMUSG00000079083	133.991	0.041303	0.0312106	0.645276	Jrkl				ENSMUSG00000006519	Cyba	434.008	-0.093988	0.0942207	0.462981	435.722	0.00364376	0.852174	0.987714
ENSMUSG00000111219	35.5305	-0.0757339	0.0055058	0.098953	NA		ENSMUSG00000017188	1162.37	-0.0709339	0.0312537	0.645276	Coa3				ENSMUSG00000006522	Itih3	2068.55	-0.0319466	0.453311	0.833507	1937.35	0.00215486	0.922834	0.992082
ENSMUSG00000032259	638.92	-0.0662031	0.00551338	0.098953	Drd2		ENSMUSG00000117519	14.3566	-0.012946	0.0312045	0.645276	NA				ENSMUSG00000006526	Stimate	1013.2	-0.04442	0.370037	0.786341	997.855	0.0172762	0.411162	0.928074
ENSMUSG00000024212	4449.9	0.196163	0.00548733	0.098953	Mllt1		ENSMUSG00000102234	1432.09	0.0850995	0.0316518	0.646812	NA				ENSMUSG00000006527	Sfmbt1	692.821	0.0546221	0.292561	0.733229	588.149	-0.0171374	0.45411	0.928711
ENSMUSG00000024039	3659.32	0.190805	0.00546415	0.098953	Cbs		ENSMUSG00000090625	1093.96	-0.0901526	0.0315423	0.646812	NA				ENSMUSG00000006546	Cryba2	18.8155	0.0122043	0.531714	NA	12.0883	-0.00777279	0.175444	0.863028
ENSMUSG00000029163	185.066	-0.322407	0.0055308	0.0989592	Emilin1		ENSMUSG00000028989	15.3692	0.0131691	0.0314528	0.646812	Angptl7				ENSMUSG00000006567	Atp7b	124.656	-0.0569639	0.215777	0.652583	130.752	0.0165309	0.310413	0.907362
ENSMUSG00000048058	607.334	-0.31595	0.00563384	0.100325	Ldlrad3		ENSMUSG00000041460	248.683	-0.0462631	0.0316611	0.646812	Cacna2d4				ENSMUSG00000006574	Slc4a1	104.226	-0.0192682	0.0861014	0.444574	128.4	-0.00116073	0.795489	0.981875
ENSMUSG00000028681	52.7979	-0.468467	0.00562435	0.100325	Ptch2		ENSMUSG00000097616	79.6231	-0.0312084	0.0315511	0.646812	1110019D14Rik				ENSMUSG00000006575	Rundc3a	20628	0.127735	0.0254342	0.241625	17591.5	-0.0046533	0.855263	0.987714
ENSMUSG00000030654	11296.3	-0.247404	0.00564484	0.100325	Arl6ip1		ENSMUSG00000037552	333.596	0.042792	0.0315937	0.646812	Plekhg2				ENSMUSG00000006576	Slc4a3	6093.03	0.015877	0.745112	0.944599	5717.97	0.0273578	0.306606	0.907241
ENSMUSG00000020723	3709.5	-0.237312	0.00561789	0.100325	Cacng4		ENSMUSG00000036437	860.855	0.0440999	0.0316988	0.646812	Npy1r				ENSMUSG00000006585	Cdt1	57.5515	-0.0551834	0.130192	0.532105	51.7889	-0.0169493	0.15142	0.848606
ENSMUSG00000048924	25.6739	-0.0783754	0.00563936	0.100325	Ccdc125		ENSMUSG00000041703	118.638	0.0353523	0.0316898	0.646812	Zic5				ENSMUSG00000006586	Runx1t1	287.466	0.0688286	0.176678	0.602793	262.788	0.014237	0.340041	0.915529
ENSMUSG00000053279	11640.1	0.243385	0.00562748	0.100325	Aldh1a1		ENSMUSG00000018486	14.1855	-0.010786	0.0316469	0.646812	Wnt9b				ENSMUSG00000006589	Aprt	641.224	-0.0345246	0.481334	0.849708	581.369	-0.0152379	0.46367	0.930994
ENSMUSG00000031391	5031.04	-0.21757	0.00566335	0.10043	L1cam		ENSMUSG00000021071	9835.83	-0.099883	0.0313979	0.646812	Trim9				ENSMUSG00000006599	Gtf2h1	1179.85	0.0337225	0.496705	0.857481	1045.49	-0.00188591	0.919831	0.992082
ENSMUSG00000079304	66.7673	-0.434768	0.00565723	0.10043	Tex52		ENSMUSG00000006289	765.383	-0.0730431	0.0318076	0.64831	Osgep				ENSMUSG00000006611	Hfe	322.307	-0.0111335	0.810144	0.964166	335.99	0.0514817	0.0344394	0.669806
ENSMUSG00000013646	1664.59	0.214269	0.00567798	0.100578	Sh3bp5l		ENSMUSG00000020219	1658.25	-0.0787543	0.0322437	0.656469	Timm13				ENSMUSG00000006638	Abhd1	189.664	0.00262257	0.950289	0.99327	171.468	-0.000556605	0.970225	0.995139
ENSMUSG00000038976	92257.2	0.187413	0.00570869	0.100898	Ppp1r9b		ENSMUSG00000082160	11.4633	-0.0122743	0.0325739	0.657718	NA				ENSMUSG00000006641	Slc5a6	853.543	-0.0636454	0.226041	0.665346	900.536	0.0575902	0.0466801	0.707454
ENSMUSG00000060586	116.485	-0.372088	0.00570752	0.100898	H2-Eb1		ENSMUSG00000027620	5144.35	0.086092	0.0326277	0.657718	Rbm39				ENSMUSG00000006642	Tcf23	12.1649	-0.00742957	0.649476	NA	12.0576	0.000601938	0.916719	0.992082
ENSMUSG00000042682	3888.24	-0.237604	0.00572844	0.101135	Selenok		ENSMUSG00000023094	550.252	-0.0726157	0.0326007	0.657718	Msrb2				ENSMUSG00000006649	Nphs1	315.409	0.0531586	0.279571	0.719901	262.35	-0.0135199	0.478857	0.933766
ENSMUSG00000032890	6276.05	0.189839	0.00573494	0.101138	Rims3		ENSMUSG00000104277	39.304	0.0217026	0.0325118	0.657718	NA				ENSMUSG00000006651	Aplp1	67644.7	-0.299269	0.00173041	0.045826	68445.7	-0.00427691	0.834232	0.985261
ENSMUSG00000028643	637.202	0.25116	0.00577377	0.101486	Svbp		ENSMUSG00000008348	1654.66	-0.0865518	0.0323984	0.657718	Ubc				ENSMUSG00000006673	Qrich1	1784.26	0.0289051	0.557931	0.884938	1560.9	-0.0126206	0.589629	0.948271
ENSMUSG00000049624	675.376	-0.284045	0.00577062	0.101486	Slc17a5		ENSMUSG00000001946	845.415	0.0361959	0.0325878	0.657718	Esam				ENSMUSG00000006675	P4htm	2502.3	-0.107672	0.080026	0.431221	2664.51	0.0300072	0.15203	0.848606
ENSMUSG00000023828	85.9916	-0.384138	0.0057697	0.101486	Slc22a3		ENSMUSG00000032204	189.523	-0.0434721	0.0325499	0.657718	Aqp9				ENSMUSG00000006676	Usp19	3624.51	0.181655	0.0102765	0.142372	3195.01	0.0303477	0.212151	0.87523
ENSMUSG00000024824	263.401	-0.264315	0.00579073	0.101672	Rad9a		ENSMUSG00000037992	320.93	-0.0512758	0.0323455	0.657718	Rara				ENSMUSG00000006678	Pola1	171.368	0.00351101	0.935553	0.991836	160.238	0.00753147	0.629272	0.955815
ENSMUSG00000037921	36.9947	-0.513566	0.00580082	0.101737	Ddx60		ENSMUSG00000021431	636.873	0.0629708	0.0324532	0.657718	Snrnp48				ENSMUSG00000006699	Cdc42	8499.91	0.00950838	0.846297	0.974946	7329.2	-0.0308079	0.254197	0.889265
ENSMUSG00000030307	16680.9	-0.243767	0.00582223	0.102001	Slc6a11		ENSMUSG00000027955	124.113	-0.0383623	0.0327489	0.659036	Gask1b				ENSMUSG00000006705	Pknox1	708.393	0.0698149	0.198057	0.628803	607.126	-0.00509976	0.802112	0.982532
ENSMUSG00000034780	1459.67	-0.308613	0.00582948	0.102016	B3galt1		ENSMUSG00000116637	16.8375	-0.0131244	0.032765	0.659036	Gm8130				ENSMUSG00000006711	D130043K22Rik	829.419	-0.0619617	0.189902	0.61922	956.389	0.0424522	0.0268861	0.615185
ENSMUSG00000038473	1189.68	0.267937	0.00586649	0.102551	Nos1ap		ENSMUSG00000101249	8587.49	-0.0559298	0.0329663	0.661564	NA				ENSMUSG00000006715	Gmnn	59.0872	0.00382508	0.90525	0.986744	49.8356	-0.00722123	0.475061	0.932941
ENSMUSG00000036466	591.944	-0.30324	0.00588955	0.102842	Megf11		ENSMUSG00000020496	12731.3	-0.095324	0.032983	0.661564	Rnf187				ENSMUSG00000006717	Acot13	1657.9	0.00764285	0.874603	0.980939	1368.13	-0.0811155	0.0267225	0.615185
ENSMUSG00000038963	167.02	-0.325835	0.00590244	0.102842	Slco4a1		ENSMUSG00000118140	153.864	-0.0391544	0.0329989	0.661564	Gm4949				ENSMUSG00000006720	Zfp184	58.6215	0.0117187	0.717044	0.938222	56.1414	0.0089667	0.406972	0.927289
ENSMUSG00000030930	1043.09	-0.274116	0.00589899	0.102842	Chst15		ENSMUSG00000026418	224.164	-0.0428528	0.0331745	0.662055	Tnni1				ENSMUSG00000006724	Cyp27b1	13.9205	0.00864302	0.625404	NA	10.6898	-0.00240478	0.654831	0.961636
ENSMUSG00000001150	1865.26	0.225125	0.00591195	0.102895	Mcm3ap		ENSMUSG00000000359	16.2894	0.0148347	0.0333575	0.662055	Rem1				ENSMUSG00000006728	Cdk4	1624.65	-0.0436678	0.386491	0.795901	1477.7	-0.0212185	0.439144	0.928711
ENSMUSG00000006736	2953.09	-0.243856	0.00597398	0.103861	Tspan31		ENSMUSG00000059588	180.897	0.0225267	0.0333682	0.662055	Calcrl				ENSMUSG00000006731	B4galnt1	4390.81	-0.0564898	0.256451	0.695812	4472.34	0.0242065	0.211303	0.87523
ENSMUSG00000037499	2198.7	-0.206238	0.00600233	0.104047	Nenf		ENSMUSG00000072980	17.8889	0.0154445	0.0333282	0.662055	Oip5				ENSMUSG00000006732	Mettl1	222.707	0.0289766	0.507915	0.864118	192.87	-0.00369837	0.832289	0.985261
ENSMUSG00000043300	1282.3	-0.302288	0.00600419	0.104047	B3galnt1		ENSMUSG00000026904	4244.3	0.0592806	0.0334204	0.662055	Slc4a10				ENSMUSG00000006736	Tspan31	2953.09	-0.243856	0.00597398	0.103861	2992.52	-0.00132162	0.935983	0.992533
ENSMUSG00000060012	3302.21	-0.186686	0.00599609	0.104047	Kif13b		ENSMUSG00000042202	1584.23	0.0794887	0.0332048	0.662055	Slc35e2				ENSMUSG00000006740	Kif5b	31376.1	0.0457217	0.388005	0.796675	26132.1	-0.0335304	0.169335	0.862061
ENSMUSG00000026024	1324.54	0.220117	0.00603502	0.104467	Als2		ENSMUSG00000002885	720.928	0.0445097	0.0331351	0.662055	Adgre5				ENSMUSG00000006763	Saal1	295.924	0.0118862	0.798245	0.960924	286.774	0.030637	0.162076	0.856635
ENSMUSG00000021917	2448.58	-0.260645	0.00608623	0.10524	Spcs1		ENSMUSG00000045087	1032.32	-0.0504515	0.033328	0.662055	S1pr5				ENSMUSG00000006764	Tph2	128.581	-0.0445893	0.24702	0.686125	117.603	-0.0131258	0.311068	0.907362
ENSMUSG00000064267	210.54	-0.345777	0.00611881	0.105689	Hvcn1		ENSMUSG00000000983	38.9534	-0.023344	0.0331021	0.662055	Wfdc18				ENSMUSG00000006782	Cnp	20397.2	0.0164391	0.736505	0.944337	17135.8	-0.0499547	0.0814954	0.781878
ENSMUSG00000021068	1309.89	-0.192994	0.00613231	0.105807	Nin		ENSMUSG00000054196	219.872	0.0432775	0.0332253	0.662055	Cthrc1				ENSMUSG00000006784	Odad4	46.9604	-0.0298603	0.293731	0.734119	50.6902	0.00508662	0.583542	0.947222
ENSMUSG00000032878	1772.73	0.210661	0.00616208	0.106206	Ccdc85a		ENSMUSG00000072618	12.8772	0.0121403	0.0333933	0.662055	Gm10384				ENSMUSG00000006800	Sulf2	4787.05	-0.164783	0.0277345	0.252362	5356.33	0.0233494	0.175098	0.863028
ENSMUSG00000001988	308.866	0.307524	0.00620166	0.106543	Npas1		ENSMUSG00000036291	447.628	0.0646513	0.0335173	0.662545	Ap5m1				ENSMUSG00000006818	Sod2	5122.29	0.00739487	0.878519	0.981195	4418.63	-0.0277658	0.252597	0.88904
ENSMUSG00000001507	624.081	-0.257698	0.00619728	0.106543	Itga3		ENSMUSG00000001774	830.45	0.0803856	0.0334952	0.662545	Chordc1				ENSMUSG00000006850	Tmco6	349.911	0.00119928	0.978937	0.996908	333.537	0.0135889	0.43398	0.928711
ENSMUSG00000050919	260.899	0.392977	0.00619151	0.106543	Zfp366		ENSMUSG00000030660	1022.89	0.0526209	0.0336817	0.665077	Pik3c2a				ENSMUSG00000006906	Stambp	677.434	-0.016014	0.740895	0.944337	598.916	-0.0209578	0.314334	0.907362
ENSMUSG00000019761	237.284	-0.302017	0.00621303	0.106624	Krt10		ENSMUSG00000111966	12.933	-0.0129531	0.0337884	0.665165	Gm5781				ENSMUSG00000006920	Ezh1	1484.93	0.0792881	0.154733	0.571256	1324.26	0.0167935	0.417694	0.928711
ENSMUSG00000085517	29.6159	-0.516248	0.00623418	0.106872	NA		ENSMUSG00000057060	919.956	0.0657348	0.0338623	0.665165	Slc35f3				ENSMUSG00000006930	Hap1	2684.93	0.0720664	0.223245	0.661143	2321.24	0.00433509	0.788327	0.981571
ENSMUSG00000037872	1654.14	-0.233889	0.00627852	0.106961	Ackr1		ENSMUSG00000046714	127.987	0.0405161	0.0339399	0.665165	Foxc2				ENSMUSG00000006931	P3h4	605.967	-0.140315	0.041052	0.30818	630.406	0.0191342	0.34615	0.917405
ENSMUSG00000090698	146.905	-0.357488	0.00625879	0.106961	Apold1		ENSMUSG00000033470	16.952	-0.011852	0.0337662	0.665165	Cysltr2				ENSMUSG00000006932	Ctnnb1	36336.2	0.0565548	0.260975	0.700145	30608.2	-0.0181303	0.394542	0.927289
ENSMUSG00000074227	688.371	-0.20761	0.00625098	0.106961	Spint2		ENSMUSG00000006057	3392.09	-0.0894704	0.0338637	0.665165	Atp5mc1				ENSMUSG00000006941	Eif1b	1928.2	0.055486	0.285157	0.725787	1669.67	-0.00396398	0.815044	0.984423
ENSMUSG00000032179	115.782	-0.3661	0.00626761	0.106961	Bmp5		ENSMUSG00000041957	171.96	0.041567	0.033871	0.665165	Pkp2				ENSMUSG00000006958	Chrd	1387.16	0.418203	0.000761013	0.0268624	1137.99	0.0303691	0.118652	0.815732
ENSMUSG00000041920	649.511	-0.219587	0.00626065	0.106961	Slc16a6		ENSMUSG00000032648	3510.81	-0.0857815	0.0339147	0.665165	Pygm				ENSMUSG00000006998	Psmd2	5829.34	0.0772835	0.161591	0.582166	4777.65	-0.0476126	0.103699	0.808675
ENSMUSG00000022453	990.514	-0.248036	0.00627958	0.106961	Naga		ENSMUSG00000026568	1698.14	-0.0678022	0.0346863	0.669806	Mpc2				ENSMUSG00000007021	Syngr3	6201.58	-0.356494	0.000875468	0.0289285	6567.55	0.00156891	0.852967	0.987714
ENSMUSG00000041147	146.148	-0.335989	0.00630976	0.10736	Brca2		ENSMUSG00000034075	1622.18	0.0455851	0.0343294	0.669806	Zdhhc5				ENSMUSG00000007029	Vars1	1397.36	0.0751174	0.173024	0.598109	1213.68	0.00236018	0.909693	0.992082
ENSMUSG00000031570	723.636	-0.215857	0.00633071	0.107602	Plpp5		ENSMUSG00000038526	706.576	0.0543359	0.0344903	0.669806	Car14				ENSMUSG00000007030	Vwa7	19.5451	-0.0180262	0.382828	NA	18.4943	-0.00350571	0.604265	0.951885
ENSMUSG00000020902	540.836	-0.296412	0.00635634	0.107923	Ntn1		ENSMUSG00000028496	555.924	0.0594841	0.0346591	0.669806	Mllt3				ENSMUSG00000007033	Hspa1l	12.9493	0.00331706	0.848619	NA	12.419	0.00187663	0.73731	0.972684
ENSMUSG00000045624	608.642	0.216631	0.00637122	0.10806	Esf1		ENSMUSG00000040842	2172.87	-0.086216	0.0343657	0.669806	Szrd1				ENSMUSG00000007034	Slc44a4	16.1083	-0.0191861	0.309048	NA	15.6241	-0.00301228	0.599297	0.951203
ENSMUSG00000000290	448.015	-0.268709	0.00641101	0.10862	Itgb2		ENSMUSG00000029632	6344.86	-0.0820077	0.0343902	0.669806	Ndufa4				ENSMUSG00000007035	Msh5	17.8382	-0.00957631	0.626701	NA	19.9443	0.00571444	0.433098	0.928711
ENSMUSG00000115936	49.1612	-0.457219	0.00641829	0.108628	NA		ENSMUSG00000070436	1871.51	0.0505022	0.0342496	0.669806	Serpinh1				ENSMUSG00000007036	Abhd16a	3148.89	-0.172237	0.0244235	0.237104	3271.66	0.0130713	0.508547	0.937948
ENSMUSG00000006476	48316.4	0.181834	0.00642716	0.108663	Nsmf		ENSMUSG00000047747	1679.41	0.0474876	0.0345428	0.669806	Rnf150				ENSMUSG00000007038	Neu1	1938.28	-0.12859	0.0508069	0.341135	2069.46	0.026917	0.183894	0.864295
ENSMUSG00000029512	3251.11	0.199064	0.00644314	0.108818	Ulk1		ENSMUSG00000033763	28161.1	-0.0633202	0.0343888	0.669806	Mtss2				ENSMUSG00000007039	Ddah2	830.872	-0.02881	0.587037	0.89794	754.504	-0.0116254	0.587381	0.94783
ENSMUSG00000073530	84.6816	-0.416848	0.00645037	0.108824	Pappa2		ENSMUSG00000042286	1239.39	0.0491478	0.0347245	0.669806	Stab1				ENSMUSG00000007041	Clic1	676.085	-0.0193643	0.67366	0.928754	646.904	0.0123159	0.540403	0.942453
ENSMUSG00000024242	1666.73	0.202213	0.00647317	0.109094	Map4k3		ENSMUSG00000022020	203.823	0.0494043	0.0346825	0.669806	Naa16				ENSMUSG00000007050	Lsm2	184.634	-0.0745712	0.144275	0.558664	182.198	-0.000874483	0.952277	0.993605
ENSMUSG00000025237	7901.18	0.1628	0.00649968	0.109425	Parp6		ENSMUSG00000042487	397.99	-0.0574527	0.0346723	0.669806	Leo1				ENSMUSG00000007080	Pole	86.8276	0.00640547	0.854246	0.976211	79.7787	0.0041455	0.743131	0.972941
ENSMUSG00000036533	226.114	-0.277978	0.0065224	0.109692	Cdc42ep3		ENSMUSG00000006611	335.99	0.0514817	0.0344394	0.669806	Hfe				ENSMUSG00000007097	Atp1a2	143517	0.00724128	0.704537	0.934507	129255	0.00124958	0.925791	0.992082
ENSMUSG00000057182	963.103	-0.287422	0.00654123	0.109893	Scn3a		ENSMUSG00000049760	1288.66	-0.0770286	0.0347228	0.669806	Micos13				ENSMUSG00000007122	Casq1	27.4697	-0.00676228	0.774486	0.951912	26.8328	0.00211254	0.807973	0.983254
ENSMUSG00000004394	2274.79	-0.269087	0.00656835	0.110232	Tmed4		ENSMUSG00000023953	157.704	0.0434426	0.0346276	0.669806	Polh				ENSMUSG00000007207	Stx1a	10115.3	0.180474	0.0114113	0.151109	8370.78	-0.00412534	0.878289	0.990399
ENSMUSG00000049612	4095.89	-0.296688	0.00660467	0.110725	Omg		ENSMUSG00000073530	80.2907	-0.0266828	0.0349499	0.669992	Pappa2				ENSMUSG00000007216	Zfp775	317.828	0.107583	0.0795418	0.429897	268.876	0.00205198	0.916538	0.992082
ENSMUSG00000052504	166.038	-0.345569	0.00661371	0.11075	Epha3		ENSMUSG00000073616	2264.68	-0.0694123	0.0349381	0.669992	Cops9				ENSMUSG00000007279	Scube2	34.5858	0.030099	0.252819	0.691633	42.1293	0.770631	0.00202025	0.170379
ENSMUSG00000043531	1187.14	-0.260752	0.00662001	0.11075	Sorcs1		ENSMUSG00000026274	119.928	0.0351781	0.0348508	0.669992	Pask				ENSMUSG00000007338	Mrpl49	1054.3	0.0237698	0.626977	0.911619	896.127	-0.0297047	0.216421	0.877319
ENSMUSG00000054976	335.174	-0.252092	0.00666727	0.111307	Nyap2		ENSMUSG00000037254	220.292	0.0508277	0.0349428	0.669992	Itih2				ENSMUSG00000007379	Dennd2c	34.9058	0.00751085	0.751068	0.94622	36.5601	0.0106319	0.201966	0.873737
ENSMUSG00000036550	2660.81	0.173765	0.00666171	0.111307	Cnot1		ENSMUSG00000029007	943.263	-0.0689447	0.0348738	0.669992	Agtrap				ENSMUSG00000007411	Mark3	2549.54	0.14715	0.0230723	0.230723	2206.95	0.0159225	0.525831	0.940044
ENSMUSG00000042453	1781.5	-0.262875	0.00668793	0.111436	Reln		ENSMUSG00000038384	1441	0.0800475	0.0349898	0.669992	Setd1b				ENSMUSG00000007415	Gatad1	3951.53	0.0376923	0.452685	0.833288	3372.77	-0.0224492	0.355036	0.918403
ENSMUSG00000021647	291.817	-0.327545	0.00669596	0.111436	Cartpt		ENSMUSG00000055633	665.315	-0.0659714	0.0349684	0.669992	Zfp580				ENSMUSG00000007440	Pcdha10	28.7067	-0.0198131	0.300386	0.739182	31.6264	0.00217459	0.771486	0.978124
ENSMUSG00000024451	561.837	0.256755	0.00669366	0.111436	Arap3		ENSMUSG00000059325	4027.76	-0.0498335	0.0350548	0.670538	Hopx				ENSMUSG00000007458	M6pr	3439.85	-0.291616	0.00316026	0.0677926	3624.88	0.00719755	0.707815	0.967622
ENSMUSG00000039405	540.575	-0.307338	0.00676348	0.111897	Prss23		ENSMUSG00000058603	39.5954	-0.0215611	0.0351416	0.671073	Rpl28-ps1				ENSMUSG00000007476	Lrrc8a	1039.75	-0.0537751	0.294081	0.734514	1046.63	0.0241992	0.265535	0.893836
ENSMUSG00000058709	3927.26	0.167842	0.00676569	0.111897	Egln2		ENSMUSG00000003452	594.942	0.0665481	0.0352156	0.671073	Bicd1				ENSMUSG00000007480	Mc5r	60.4065	-0.0259035	0.320959	0.757634	68.7802	0.00956705	0.333308	0.911355
ENSMUSG00000021198	1928.91	0.198005	0.00675493	0.111897	Unc79		ENSMUSG00000031028	6162.44	0.086502	0.0353281	0.671073	Tub				ENSMUSG00000007564	Ppp2r1a	13762.7	-0.0572143	0.271037	0.712058	12195.9	-0.0457131	0.108173	0.811542
ENSMUSG00000041708	8945.97	0.182603	0.00673203	0.111897	Mpped1		ENSMUSG00000050052	378.782	0.0525778	0.0353389	0.671073	Tdrp				ENSMUSG00000007570	Fance	444.7	0.0235626	0.621087	0.910261	388.413	-0.0069476	0.718964	0.967629
ENSMUSG00000109179	215.077	0.365217	0.00675329	0.111897	Wdr97		ENSMUSG00000022197	1976.54	0.0697079	0.0351848	0.671073	Pdzd2				ENSMUSG00000007589	Tinf2	428.117	-0.00441223	0.922663	0.989424	408.883	0.0172953	0.395465	0.927289
ENSMUSG00000096847	9585.54	0.232082	0.00674978	0.111897	Tmem151b		ENSMUSG00000050138	350.007	0.0461535	0.0353087	0.671073	Kcnk12				ENSMUSG00000007591	Tssk4	15.1531	-0.000878486	0.956231	NA	14.1107	0.000553878	0.921612	0.992082
ENSMUSG00000019795	3907.09	-0.183616	0.00679648	0.11229	Pcmt1		ENSMUSG00000023977	2443.53	0.0812715	0.0353158	0.671073	Ubr2				ENSMUSG00000007594	Hapln4	3210.11	-0.22901	0.00942757	0.135675	3281.49	0.00187524	0.917657	0.992082
ENSMUSG00000062184	757.717	-0.249582	0.00683491	0.112605	Hs6st2		ENSMUSG00000028664	824.078	0.0366915	0.0353908	0.671364	Ephb2				ENSMUSG00000007603	Dus3l	1892.56	0.0800886	0.140615	0.553035	1672.74	0.0111725	0.479329	0.933766
ENSMUSG00000072770	153.059	0.354917	0.00684834	0.112605	Acrbp		ENSMUSG00000103697	50.3294	0.0166239	0.0354374	0.671554	NA				ENSMUSG00000007610	Gtpbp3	654.021	0.0345068	0.485792	0.851108	610.769	0.0184657	0.327986	0.908986
ENSMUSG00000033917	11183.9	-0.207928	0.0068638	0.112605	Gde1		ENSMUSG00000057182	1148.03	0.0455297	0.0355463	0.672198	Scn3a				ENSMUSG00000007613	Tgfbr1	1463.02	-0.024168	0.568252	0.888757	1535.52	0.0277453	0.115462	0.813448
ENSMUSG00000031626	4635.01	-0.173696	0.00687037	0.112605	Sorbs2		ENSMUSG00000040363	932.042	0.0845734	0.0355805	0.672198	Bcor				ENSMUSG00000007617	Homer1	2756.5	0.0190171	0.69645	0.933683	2474.84	-0.00177506	0.939587	0.992994
ENSMUSG00000032172	6498.59	-0.232373	0.00685364	0.112605	Olfm2		ENSMUSG00000049336	2572.42	0.052553	0.0355813	0.672198	Tenm2				ENSMUSG00000007646	Rad51c	69.1246	0.0306505	0.393076	0.800086	67.2293	0.0187258	0.153955	0.85119
ENSMUSG00000020427	453.408	0.232939	0.006872	0.112605	Igfbp3		ENSMUSG00000038354	367.899	-0.0548493	0.0366882	0.672832	Ankrd35				ENSMUSG00000007653	Gabrb2	942.698	-0.0397991	0.0673145	0.395851	1277.87	0.0057629	0.375376	0.924541
ENSMUSG00000038267	3185.05	-0.267794	0.00686032	0.112605	Slc22a23		ENSMUSG00000028145	595.045	-0.0438731	0.036625	0.672832	Them4				ENSMUSG00000007655	Cav1	726.38	-0.0543026	0.208898	0.644326	795.258	0.0250329	0.14023	0.836831
ENSMUSG00000009035	2813.32	-0.254833	0.00683837	0.112605	Tmem184b		ENSMUSG00000041272	511.26	-0.0524449	0.0367768	0.672832	Tox				ENSMUSG00000007656	Arpp19	5491.34	-0.00426387	0.910937	0.987583	4815.29	-0.0193155	0.390196	0.927289
ENSMUSG00000059995	15917.4	0.161342	0.00687918	0.112607	Atxn7l3		ENSMUSG00000060371	5134.08	0.0828835	0.0365976	0.672832	Caln1				ENSMUSG00000007659	Bcl2l1	3273.08	0.0855941	0.130035	0.531753	2819.18	-0.000788073	0.957814	0.994036
ENSMUSG00000039844	10140.8	0.165876	0.00689473	0.112746	Rapgef1		ENSMUSG00000029335	695.426	0.0399129	0.0359805	0.672832	Bmp3				ENSMUSG00000007670	Khsrp	2423.09	0.108961	0.0627646	0.383437	2104.88	0.0055969	0.800543	0.982
ENSMUSG00000066026	979.404	-0.255809	0.00691081	0.112893	Dhrs3		ENSMUSG00000107201	31.3857	0.0200883	0.0363409	0.672832	NA				ENSMUSG00000007682	Dio2	23312.7	0.0913483	0.118992	0.511516	18639.7	-0.0178067	0.34916	0.917572
ENSMUSG00000047090	612.386	-0.286044	0.00692612	0.113028	Tmem198b		ENSMUSG00000070858	752.729	-0.0594481	0.0366581	0.672832	Nicol1				ENSMUSG00000007721	Ccdc124	2647.36	-0.0283126	0.563853	0.887397	2212.41	-0.162706	0.0114396	0.435368
ENSMUSG00000049577	1938.97	0.219142	0.00694051	0.113147	Zfpm1		ENSMUSG00000029661	1879.18	0.0567282	0.0366765	0.672832	Col1a2				ENSMUSG00000007739	Cct4	2116.45	0.0865216	0.124057	0.521095	1778.59	-0.0154368	0.496782	0.936406
ENSMUSG00000038415	177.711	0.358782	0.00695566	0.113278	Foxq1		ENSMUSG00000096887	36.2485	-0.0205742	0.0360729	0.672832	Mtrnr2l7				ENSMUSG00000007777	Trappc2b	278.8	0.0219239	0.632873	0.914003	249.742	0.000402362	0.979625	0.997322
ENSMUSG00000024516	2429.94	-0.233662	0.00696449	0.113306	Sec11c		ENSMUSG00000084319	417.832	-0.0523744	0.036386	0.672832	NA				ENSMUSG00000007783	Cpt1c	3698.09	-0.030161	0.537337	0.878013	3627.17	0.0258831	0.264951	0.893836
ENSMUSG00000025370	516.909	-0.306314	0.00697594	0.113377	Cdh9		ENSMUSG00000025608	1156.15	0.0149886	0.0359213	0.672832	Podxl				ENSMUSG00000007805	Twist2	22.1125	0.00208677	0.926192	NA	19.0534	-0.00248492	0.720272	0.9682
ENSMUSG00000058260	112.533	-0.0344479	0.00701891	0.113936	Serpina9		ENSMUSG00000052974	93.7484	0.0334062	0.035714	0.672832	Cyp2f2				ENSMUSG00000007812	Zfp655	544.128	-0.034547	0.476103	0.848342	501.946	-0.00737373	0.713936	0.967622
ENSMUSG00000024533	13858.5	0.197616	0.00702462	0.113936	Spire1		ENSMUSG00000033318	96.458	0.0319443	0.0357995	0.672832	Gstt2				ENSMUSG00000007815	Rhoa	6669.32	0.0141537	0.770804	0.950574	5858.39	-0.0133702	0.53695	0.942198
ENSMUSG00000031168	832.221	-0.255824	0.00704502	0.114151	Ebp		ENSMUSG00000112803	10.4207	-0.0100685	0.0359295	0.672832	NA				ENSMUSG00000007817	Zmiz1	4992.97	0.0391709	0.430078	0.821475	4633.22	0.0304249	0.256979	0.891795
ENSMUSG00000050854	367.704	-0.280737	0.00706511	0.11436	Tmem125		ENSMUSG00000040651	1049.43	0.062392	0.0361195	0.672832	Tasor				ENSMUSG00000007827	Ankrd26	638.233	0.0877351	0.127046	0.526232	584.278	0.0303563	0.190646	0.869164
ENSMUSG00000010825	77.4605	-0.361642	0.00715718	0.115733	Grid2ip		ENSMUSG00000022055	9568.19	-0.0901353	0.0363726	0.672832	Nefl				ENSMUSG00000007833	Aldh16a1	260.862	-0.0117318	0.812454	0.964494	237.761	-0.00376723	0.835805	0.985752
ENSMUSG00000050321	2314.15	-0.215624	0.0071758	0.115917	Neto1		ENSMUSG00000021998	565.106	-0.0585322	0.0361335	0.672832	Lcp1				ENSMUSG00000007836	Hnrnpa0	3116.13	-0.0377117	0.452649	0.833288	2842.92	-0.010066	0.615207	0.95387
ENSMUSG00000078201	270.441	-0.25703	0.00722154	0.116185	Tmem203		ENSMUSG00000040380	39.0762	0.00578501	0.0368138	0.672832	Cbln3				ENSMUSG00000007837	Prrg2	272.092	-0.0870008	0.0966294	0.468015	273.039	0.00111513	0.950698	0.993275
ENSMUSG00000029054	2649.46	-0.229783	0.00721327	0.116185	Gabrd		ENSMUSG00000101144	38.8031	-0.0210911	0.0360749	0.672832	NA				ENSMUSG00000007850	Hnrnph1	4552.66	0.00270764	0.955285	0.994028	4281.05	0.0192452	0.417109	0.928711
ENSMUSG00000020570	1093.24	-0.294593	0.00721965	0.116185	Sypl1		ENSMUSG00000032009	8323.85	-0.0652281	0.0368229	0.672832	Sesn3				ENSMUSG00000007867	Ift43	270.106	-0.0413012	0.374389	0.7885	237.59	-0.0249846	0.174762	0.863028
ENSMUSG00000024096	2688.85	0.190977	0.00721904	0.116185	Ralbp1		ENSMUSG00000032081	29.7678	-0.0196967	0.0356599	0.672832	Apoc3				ENSMUSG00000007872	Id3	1394.59	0.0369301	0.467525	0.842254	1547.84	0.516938	8.21284e-06	0.00327514
ENSMUSG00000029570	1190.89	-0.287694	0.00723333	0.116258	Lfng		ENSMUSG00000120172	15.3235	0.0137749	0.0367721	0.672832	NA				ENSMUSG00000007877	Tcap	112.343	0.0239226	0.520759	0.868732	101.277	0.00724967	0.62746	0.955313
ENSMUSG00000038555	5876.21	-0.215415	0.00725514	0.116374	Reep2		ENSMUSG00000018858	829.359	-0.0575528	0.0368557	0.672832	Mrpl58				ENSMUSG00000007880	Arid1a	4046.84	0.0370055	0.456086	0.835721	3696.19	0.0155798	0.460232	0.929813
ENSMUSG00000039126	1859.49	-0.199728	0.00725032	0.116374	Prune2		ENSMUSG00000043439	3897.51	0.0876958	0.036862	0.672832	Epop				ENSMUSG00000007888	Crlf1	220.413	0.0275373	0.53342	0.876248	214.211	0.0381126	0.0837549	0.784496
ENSMUSG00000020696	427.376	-0.235673	0.00726417	0.116402	Rffl		ENSMUSG00000038286	601.594	-0.0544745	0.0364897	0.672832	Bphl				ENSMUSG00000007891	Ctsd	11618.1	-0.0542106	0.291008	0.731446	11590.8	0.0182467	0.397119	0.927289
ENSMUSG00000022489	5533.21	-0.274238	0.00727629	0.116479	Pde1b		ENSMUSG00000034334	164.944	-0.0381241	0.0367504	0.672832	Fam151b				ENSMUSG00000007892	Rplp1	29275.7	0.0428862	0.313771	0.75023	24257.9	-0.0293541	0.172769	0.862938
ENSMUSG00000024357	908.919	-0.256242	0.00730474	0.116817	Sil1		ENSMUSG00000000530	809.326	0.0336578	0.0365095	0.672832	Acvrl1				ENSMUSG00000007908	Hmgcll1	377.19	0.048297	0.333739	0.766754	343.411	0.0129805	0.486558	0.933921
ENSMUSG00000028656	6565.59	0.182887	0.00733848	0.117239	Cap1		ENSMUSG00000022661	2897.38	0.0467178	0.036074	0.672832	Cd200				ENSMUSG00000007944	Ttc9b	5986.13	0.0443483	0.373362	0.787456	5119.4	-0.0266694	0.28655	0.898822
ENSMUSG00000107451	200.492	0.288766	0.00735955	0.117458	NA		ENSMUSG00000045257	352.576	-0.0514197	0.0359329	0.672832	Morn2				ENSMUSG00000007950	Abhd8	15800.5	0.190992	0.00281358	0.0626352	13344.5	0.00757238	0.798017	0.982
ENSMUSG00000027859	108.797	-0.343749	0.00738004	0.117668	Ngf		ENSMUSG00000090877	65.6164	0.0249431	0.0365094	0.672832	Hspa1b				ENSMUSG00000007987	Ift22	1583.08	0.0598196	0.260802	0.700011	1301.8	-0.0535445	0.0800234	0.779167
ENSMUSG00000037573	727.968	-0.284039	0.00740972	0.118023	Tob1		ENSMUSG00000024270	1655.84	0.0439627	0.0365712	0.672832	Slc39a6				ENSMUSG00000007989	Fzd3	3229.53	-0.125402	0.0553679	0.357473	3367.6	0.0119993	0.519881	0.940044
ENSMUSG00000038762	2186.71	0.175345	0.00743799	0.118355	Abcf1		ENSMUSG00000024817	868.501	0.0844722	0.0358315	0.672832	Uhrf2				ENSMUSG00000008028	1700008O03Rik	48.8354	-0.0224167	0.443111	0.82922	44.8858	-0.00631071	0.51918	0.940044
ENSMUSG00000028813	62.1435	-0.368125	0.00745065	0.118425	CK137956		ENSMUSG00000036748	2369.39	-0.0761573	0.0363528	0.672832	Cuedc2				ENSMUSG00000008035	Mid1ip1	8190.64	0.0790254	0.161997	0.582245	6864.81	-0.0149699	0.489988	0.935526
ENSMUSG00000060780	1721.96	-0.221277	0.00745721	0.118425	Lrrtm1		ENSMUSG00000033717	828.418	0.0522357	0.035749	0.672832	Adra2a				ENSMUSG00000008036	Ap2s1	4315.26	-0.0112121	0.968267	0.996354	3616.41	-0.0345391	0.109947	0.811542
ENSMUSG00000049551	279.781	-0.311615	0.00750781	0.11911	Fzd9		ENSMUSG00000028600	222.043	0.0433045	0.036901	0.672875	Podn				ENSMUSG00000008090	Fgfrl1	2155.9	-0.103742	0.0887506	0.451457	1956.13	-0.0399466	0.107628	0.811542
ENSMUSG00000027210	4264.32	-0.227202	0.00756652	0.119692	Meis2		ENSMUSG00000038776	1237.29	0.0608368	0.0370002	0.674013	Ephx1				ENSMUSG00000008129	Brme1	42.7463	0.0269603	0.363537	0.785202	35.2219	0.000427792	0.965492	0.995139
ENSMUSG00000074030	688.549	0.210043	0.00756699	0.119692	Exoc8		ENSMUSG00000025825	1961.74	-0.0805445	0.0371569	0.675818	Iscu				ENSMUSG00000008136	Fhl2	614.925	0.019864	0.66206	0.923886	523.938	-0.0160022	0.397509	0.927289
ENSMUSG00000020650	1353.32	-0.24342	0.00755516	0.119692	Bcap29		ENSMUSG00000079941	107.96	-0.027358	0.0371874	0.675818	Cox5b-ps				ENSMUSG00000008140	Emc10	8047.49	-0.149794	0.0378938	0.294873	8146.17	0.00482886	0.718665	0.967622
ENSMUSG00000038604	3002.54	0.203675	0.00760427	0.120162	Ripor1		ENSMUSG00000020961	3052.12	-0.0453884	0.0372098	0.675818	Ston2				ENSMUSG00000008153	Clstn3	13465.5	-0.148053	0.0383648	0.296782	14088.1	0.0204867	0.431703	0.928711
ENSMUSG00000106896	128.658	0.326942	0.0076334	0.120424	NA		ENSMUSG00000048939	648.734	0.0282148	0.0373093	0.676956	Atp13a5				ENSMUSG00000008167	Fbxw9	584.154	0.0372721	0.4371	0.825479	509.419	-0.00186452	0.922435	0.992082
ENSMUSG00000078640	297.023	0.250276	0.00763591	0.120424	Gm11627		ENSMUSG00000033400	4181.53	-0.0619798	0.037476	0.6773	Agl				ENSMUSG00000008193	Spib	12.0704	-0.00106238	0.932385	NA	9.01659	-0.00389817	0.369588	0.922286
ENSMUSG00000050549	122.472	-0.324381	0.00767945	0.120991	Fam241a		ENSMUSG00000079363	56.5048	0.0243875	0.0373969	0.6773	Gbp4				ENSMUSG00000008200	Fnbp4	1764.97	-0.0691634	0.198254	0.629292	1693.06	0.0046168	0.848343	0.987714
ENSMUSG00000027668	5371.94	0.177452	0.00771096	0.121368	Mfn1		ENSMUSG00000073838	1179.9	-0.0771028	0.0374634	0.6773	Tufm				ENSMUSG00000008206	Cers4	2003.03	-0.0528089	0.303761	0.74265	1999.72	0.0284789	0.257564	0.892641
ENSMUSG00000032420	248.929	-0.308906	0.00772297	0.121437	Nt5e		ENSMUSG00000079018	1719.17	0.0167448	0.0374501	0.6773	Ly6c1				ENSMUSG00000008226	Scrn3	647.148	0.0283034	0.56537	0.888173	562.076	-0.0124143	0.542596	0.942453
ENSMUSG00000026904	3744.16	-0.238425	0.00776246	0.121938	Slc4a10		ENSMUSG00000033933	2930.69	-0.0617838	0.0375666	0.677452	Vhl				ENSMUSG00000008301	Phax	877.072	0.0517475	0.299107	0.738291	753.596	-0.00478497	0.802245	0.982533
ENSMUSG00000016356	215.69	0.331519	0.00777588	0.122028	Col20a1		ENSMUSG00000002781	594.825	-0.0723188	0.0375216	0.677452	Tmem143				ENSMUSG00000008305	Tle1	1501.72	0.206965	0.00281387	0.0626352	1286.83	0.0204702	0.412169	0.928261
ENSMUSG00000038383	849.391	-0.253529	0.00778399	0.122036	Pigu		ENSMUSG00000022114	1505.53	0.066406	0.0376321	0.677452	Spry2				ENSMUSG00000008307	1700109H08Rik	44.6562	-0.0287386	0.283956	0.724558	49.1083	0.00549352	0.529822	0.941387
ENSMUSG00000026301	37.7346	-0.0918568	0.00780963	0.122198	Iqca1		ENSMUSG00000020656	353.891	0.0626376	0.0376224	0.677452	Grhl1				ENSMUSG00000008318	Relt	678.85	-0.339159	0.000706262	0.0252734	648.918	-0.0469989	0.0688342	0.766399
ENSMUSG00000035203	31324.6	0.154674	0.00780722	0.122198	Epn1		ENSMUSG00000020290	1843.2	0.0616071	0.037708	0.678153	Xpo1				ENSMUSG00000008333	Snrpb2	593.556	-0.0448687	0.368329	0.78568	536.824	-0.0202972	0.334794	0.912977
ENSMUSG00000013662	3672.48	-0.261028	0.00782458	0.122312	Atad1		ENSMUSG00000026288	860.117	0.0645009	0.0377977	0.6783	Inpp5d				ENSMUSG00000008348	Ubc	1947.17	-0.014687	0.759241	0.947548	1654.66	-0.0865518	0.0323984	0.657718
ENSMUSG00000041417	6815.54	0.169058	0.00785999	0.122745	Pik3r1		ENSMUSG00000094410	513.485	0.0277335	0.0380712	0.6783	Zbed6				ENSMUSG00000008373	Prpf31	1014.24	0.0329117	0.50733	0.863956	854.48	-0.0297889	0.209007	0.87454
ENSMUSG00000066324	3644.34	-0.256606	0.00786864	0.122752	Bpnt2		ENSMUSG00000004113	3511.7	0.0627297	0.0381685	0.6783	Cacna1b				ENSMUSG00000008384	Sertad1	194.92	-0.229001	0.0149281	0.177535	202.471	-0.00426324	0.755599	0.974584
ENSMUSG00000023079	726.776	-0.212303	0.00787581	0.122752	Gtf2ird1		ENSMUSG00000027309	6702.89	-0.0751801	0.0381969	0.6783	Dnaaf9				ENSMUSG00000008393	Carhsp1	4661.05	-0.00461644	0.918938	0.989333	4000.32	-0.0412863	0.118662	0.815732
ENSMUSG00000037089	1430.74	-0.264794	0.00795891	0.123926	Slc35b2		ENSMUSG00000001018	2321.93	-0.0674776	0.0381917	0.6783	Snapin				ENSMUSG00000008398	Elk3	444.612	-0.0522701	0.283213	0.724023	425.91	-0.000104917	0.994398	0.99941
ENSMUSG00000043635	310.944	-0.304405	0.00800331	0.124496	Adamts3		ENSMUSG00000085023	10.953	-0.0105035	0.0379444	0.6783	NA				ENSMUSG00000008429	Herpud2	1511.48	-0.0263571	0.58937	0.898269	1445.17	0.0159227	0.498548	0.936406
ENSMUSG00000019806	1682.15	-0.24464	0.00801567	0.124567	Aig1		ENSMUSG00000053714	351.734	0.0532564	0.037898	0.6783	4732471J01Rik				ENSMUSG00000008435	Rdh13	553.198	0.0630626	0.225983	0.665346	513.121	0.0331701	0.15076	0.848606
ENSMUSG00000018076	3216.47	0.184421	0.00802374	0.124571	Med13l		ENSMUSG00000019139	938.931	0.0592016	0.0378322	0.6783	Isyna1				ENSMUSG00000008438	Adam21	10.372	0.00696957	0.646007	NA	10.3909	0.00406621	0.442706	0.928711
ENSMUSG00000034164	467.76	-0.282055	0.00804875	0.124838	Emid1		ENSMUSG00000044461	98.2318	0.0302854	0.0381462	0.6783	Shisa2				ENSMUSG00000008450	Nutf2	440.395	0.00675578	0.882437	0.981853	389.463	-0.0106533	0.596256	0.949813
ENSMUSG00000002324	101.693	0.334406	0.00806233	0.124927	Rec8		ENSMUSG00000059248	2827.46	-0.0860401	0.0380706	0.6783	Septin9				ENSMUSG00000008475	Arpc5	2322.85	-0.0186135	0.705957	0.934818	2083.52	-0.0149378	0.499846	0.936406
ENSMUSG00000002997	1057.13	-0.220669	0.00810846	0.12552	Prkar2b		ENSMUSG00000018334	1731.64	0.0744357	0.0380408	0.6783	Ksr1				ENSMUSG00000008489	Elavl2	685.375	-0.0290727	0.543093	0.878715	629.816	-0.00697032	0.716285	0.967622
ENSMUSG00000025089	4625.36	-0.236458	0.00814437	0.125954	Gfra1		ENSMUSG00000064215	788.345	-0.0635944	0.0379522	0.6783	Ifi27				ENSMUSG00000008496	Pou2f2	430.405	0.0245735	0.599967	0.901035	377.816	-0.00505709	0.78252	0.980636
ENSMUSG00000070858	820.955	-0.220543	0.00816003	0.126074	Nicol1		ENSMUSG00000037185	159.059	-0.0396657	0.0380412	0.6783	Krt80				ENSMUSG00000008540	Mgst1	500.433	-0.026624	0.5402	0.878648	477.221	0.00340913	0.859151	0.98804
ENSMUSG00000024052	2242.74	0.184478	0.00817341	0.126158	Lpin2		ENSMUSG00000121318	30.4749	0.0178385	0.0382427	0.678457	3110053B16Rik				ENSMUSG00000008575	Nfib	4022.26	0.108845	0.0549172	0.356471	3684.5	0.0259371	0.238444	0.886207
ENSMUSG00000006301	2215.82	-0.264629	0.00818783	0.126227	Tmbim1		ENSMUSG00000035539	28.6559	0.0164502	0.038469	0.680626	Ccdc180				ENSMUSG00000008604	Ubqln4	8091.32	0.0980487	0.0763538	0.421846	6857.17	-0.0178317	0.49387	0.936007
ENSMUSG00000036502	530.224	-0.249673	0.00821439	0.126227	Tmem255a		ENSMUSG00000029534	593.314	0.0484852	0.0384763	0.680626	St7				ENSMUSG00000008658	Rbfox1	3450.01	-0.0488214	0.341323	0.771685	3190.22	-0.00280291	0.656331	0.961636
ENSMUSG00000068250	376.027	-0.235104	0.00822175	0.126227	Amn1		ENSMUSG00000023968	71.88	0.0241386	0.0384044	0.680626	Crip3				ENSMUSG00000008668	Rps18	8019.04	0.0218791	0.64851	0.920919	6775.26	-0.0396134	0.115325	0.813448
ENSMUSG00000097789	1780.89	0.182202	0.00823092	0.126227	Ctxnd1		ENSMUSG00000097979	6.94446	-0.00883585	0.0385665	0.681565	Gm4691				ENSMUSG00000008682	Rpl10	9812.08	0.062007	0.24963	0.688308	8336.24	-0.013024	0.478917	0.933766
ENSMUSG00000049872	226.032	-0.290201	0.00823801	0.126227	Calhm5		ENSMUSG00000002459	1839.05	-0.0538876	0.0404237	0.684366	Rgs20				ENSMUSG00000008683	Rps15a	5302.85	0.0379268	0.444514	0.829372	4524.06	-0.0287182	0.260053	0.893241
ENSMUSG00000019467	5598.37	0.214494	0.00824194	0.126227	Arhgef25		ENSMUSG00000033227	65.9483	0.0262048	0.0395048	0.684366	Wnt6				ENSMUSG00000008690	Ncaph2	4191.2	0.0667961	0.196934	0.627825	3581.04	-0.0189543	0.462988	0.930837
ENSMUSG00000096914	583.938	-0.266829	0.00820515	0.126227	Galntl6		ENSMUSG00000027463	116.231	0.0262603	0.0391623	0.684366	Slc52a3				ENSMUSG00000008730	Hipk1	5565.64	0.062839	0.226546	0.665502	4961.56	0.0109593	0.658893	0.961636
ENSMUSG00000031778	34578.2	-0.248607	0.00824902	0.126227	Cx3cl1		ENSMUSG00000027276	275.035	0.0373647	0.040586	0.684366	Jag1				ENSMUSG00000008734	Gprc5b	19559.6	-0.0269386	0.595821	0.89966	17071.9	-0.0511697	0.109465	0.811542
ENSMUSG00000037458	5327.27	0.193539	0.00822935	0.126227	Azin1		ENSMUSG00000037279	110.207	-0.0306738	0.039199	0.684366	Ovol2				ENSMUSG00000008763	Man1a2	3654.09	-0.037265	0.376903	0.791294	3692.58	0.0296766	0.19143	0.869645
ENSMUSG00000091556	120.005	0.308819	0.00825924	0.126262	Gm14569		ENSMUSG00000046550	49.8005	-0.0231322	0.0399752	0.684366	Spin2c				ENSMUSG00000008822	Acyp1	309.609	0.00164153	0.967336	0.996204	273.091	-0.00632105	0.655963	0.961636
ENSMUSG00000025130	5612.53	-0.245289	0.00828917	0.126598	P4hb		ENSMUSG00000027824	25.4132	0.016042	0.0406275	0.684366	Vmn2r1				ENSMUSG00000008845	Cd163	111.299	0.264581	0.011931	0.155063	115.663	0.695382	0.000135482	0.0270138
ENSMUSG00000102692	45.4556	-0.0984345	0.00831186	0.126685	Dchs2		ENSMUSG00000036832	25.3314	0.0177535	0.0397756	0.684366	Lpar3				ENSMUSG00000008855	Hdac5	9708.92	0.153571	0.016499	0.187821	8800.2	0.0621978	0.0755261	0.773001
ENSMUSG00000045672	451.717	0.261104	0.00831866	0.126685	Col27a1		ENSMUSG00000044080	4292.37	-0.0588349	0.0409192	0.684366	S100a1				ENSMUSG00000008859	Rala	2773.06	0.0360267	0.477517	0.848833	2363.66	-0.017303	0.399353	0.927289
ENSMUSG00000020424	186.399	0.263499	0.00831068	0.126685	Castor1		ENSMUSG00000083679	104.216	-0.0306969	0.0399846	0.684366	NA				ENSMUSG00000008892	Vdac3	2243.11	-0.00271599	0.950262	0.99327	1929.31	-0.0227666	0.248536	0.888466
ENSMUSG00000078958	278.573	-0.247286	0.00834464	0.126959	Atp6ap1l		ENSMUSG00000001985	2716.6	0.0403004	0.0408789	0.684366	Grik3				ENSMUSG00000008958	Vps72	801.351	0.0109036	0.821596	0.967532	698.907	-0.0193158	0.399002	0.927289
ENSMUSG00000095366	37.6662	-0.0772014	0.00840128	0.127699	Gm15247		ENSMUSG00000028248	3781.24	0.0374585	0.039036	0.684366	Pnisr				ENSMUSG00000008976	Gabpa	1079.54	0.0320923	0.404724	0.807663	938.566	-0.00470554	0.823018	0.984652
ENSMUSG00000020668	6553.3	0.178257	0.00843214	0.128047	Kif3c		ENSMUSG00000038668	4684.41	-0.0683795	0.0408614	0.684366	Lpar1				ENSMUSG00000008999	Bmp7	751.827	-0.0152794	0.747252	0.945197	729.712	0.0264817	0.268971	0.894922
ENSMUSG00000021136	848.816	-0.243119	0.00844684	0.128148	Smoc1		ENSMUSG00000086682	16.8263	0.0131939	0.0402691	0.684366	Gm16023				ENSMUSG00000009013	Dynll1	4928.29	0.0355763	0.472634	0.846129	4211.47	-0.0166247	0.427171	0.928711
ENSMUSG00000033063	229.839	-0.28918	0.00848138	0.128428	Cntnap3		ENSMUSG00000029198	832.897	-0.0657608	0.0398782	0.684366	Grpel1				ENSMUSG00000009030	Pdcl	631.233	0.0515071	0.303403	0.74257	556.163	0.00672801	0.75358	0.974313
ENSMUSG00000034243	4025.2	-0.167021	0.00847852	0.128428	Golgb1		ENSMUSG00000034842	201.652	0.0226164	0.0402389	0.684366	Art3				ENSMUSG00000009035	Tmem184b	2813.32	-0.254833	0.00683837	0.112605	2958.52	0.0082072	0.652899	0.961636
ENSMUSG00000021072	977.916	-0.261846	0.00854191	0.129099	Tmx1		ENSMUSG00000070493	4037.39	-0.0696576	0.0406211	0.684366	Chchd2				ENSMUSG00000009073	Nf2	8939.89	0.052266	0.324261	0.759804	7697.63	-0.0183371	0.455982	0.928711
ENSMUSG00000022957	8765.77	0.199882	0.00853461	0.129099	Itsn1		ENSMUSG00000036256	1656.77	0.0380924	0.0400375	0.684366	Igfbp7				ENSMUSG00000009075	Cabp7	3175.89	0.374203	6.26857e-05	0.00461091	2692.45	0.046808	0.0739577	0.771998
ENSMUSG00000029999	2238.31	-0.224802	0.00857019	0.129351	Tgfa		ENSMUSG00000030246	15138.8	-0.0582732	0.0399961	0.684366	Ldhb				ENSMUSG00000009076	Zmat5	529.882	-0.0796609	0.151962	0.567589	466.83	-0.0573042	0.0428436	0.691131
ENSMUSG00000020361	5980.74	0.170785	0.00857576	0.129351	Hspa4		ENSMUSG00000097730	258.906	-0.0480302	0.038971	0.684366	NA				ENSMUSG00000009079	Ewsr1	6187.08	-0.0278735	0.564264	0.887519	5658.7	-0.00763406	0.717463	0.967622
ENSMUSG00000051486	74.8718	-0.340614	0.00858286	0.129351	Pcdhb11		ENSMUSG00000062980	172.041	0.0406133	0.0392504	0.684366	Cped1				ENSMUSG00000009090	Ap1b1	7005.5	0.100494	0.087229	0.447762	6134.19	0.0132963	0.580657	0.947222
ENSMUSG00000051022	793.21	-0.286286	0.00859435	0.129402	Hs3st1		ENSMUSG00000064264	766.511	-0.0517416	0.0395007	0.684366	Zfp428				ENSMUSG00000009092	Derl3	47.9357	0.0183679	0.537257	0.878013	54.3571	0.0301283	0.0151612	0.499658
ENSMUSG00000028033	2512.04	-0.270398	0.00862591	0.129575	Kcnq5		ENSMUSG00000035064	1538.5	0.0723138	0.0392889	0.684366	Eef2k				ENSMUSG00000009097	Tbx1	54.3979	0.0293673	0.300131	0.739138	55.8786	0.0225896	0.0415367	0.688243
ENSMUSG00000030095	1192.34	-0.259067	0.00863025	0.129575	Tmem43		ENSMUSG00000020009	1074.8	0.0382314	0.0401319	0.684366	Ifngr1				ENSMUSG00000009112	Bcl2l13	1977.22	0.0286943	0.561382	0.886305	1720.12	-0.0169648	0.483988	0.933766
ENSMUSG00000054843	2976.61	-0.260248	0.00861681	0.129575	Atrnl1		ENSMUSG00000001663	331.858	-0.0450519	0.0391931	0.684366	Gstt1				ENSMUSG00000009145	Dqx1	20.938	-0.00535787	0.785157	NA	17.2067	-0.00489708	0.421698	0.928711
ENSMUSG00000041084	1256.22	-0.230159	0.00867815	0.130122	Ostc		ENSMUSG00000031904	901.922	0.0704293	0.0403687	0.684366	Slc7a6				ENSMUSG00000009207	Lnpk	716.368	-0.538311	2.51446e-05	0.00222948	864.31	0.0290531	0.137067	0.836831
ENSMUSG00000028444	5912.42	-0.211046	0.00868526	0.130122	Cntfr		ENSMUSG00000038872	216.036	0.0492683	0.0403497	0.684366	Zfhx3				ENSMUSG00000009214	Mymk	15.8342	-0.00331752	0.841508	NA	15.3285	0.000667525	0.918063	0.992082
ENSMUSG00000023885	336.078	-0.254554	0.00869111	0.130122	Thbs2		ENSMUSG00000031953	171.408	0.0422738	0.0395186	0.684366	Tmem170				ENSMUSG00000009216	Fam163b	5624.5	-0.0571027	0.274772	0.715549	5327.45	0.00221506	0.94731	0.992994
ENSMUSG00000053730	270.614	-0.296169	0.00870406	0.130194	Tmem39b		ENSMUSG00000034845	200.632	-0.0447028	0.0408721	0.684366	Plvap				ENSMUSG00000009281	Rarres2	533.758	-0.0421471	0.377197	0.791385	519.614	0.00762874	0.660662	0.961636
ENSMUSG00000040490	750.601	0.257147	0.00871418	0.130223	Lrfn2		ENSMUSG00000040010	4812.19	0.0360972	0.0402017	0.684366	Slc7a5				ENSMUSG00000009291	Pttg1ip	3982.02	-0.0514462	0.295783	0.73618	3957.77	0.0177163	0.395194	0.927289
ENSMUSG00000022321	1595.36	-0.280321	0.00873028	0.130342	Cdh10		ENSMUSG00000072294	1033.5	-0.0626995	0.0404449	0.684366	Klf12				ENSMUSG00000009292	Trpm2	976.286	-0.036497	0.451666	0.832882	971.398	0.0301175	0.205085	0.87424
ENSMUSG00000019055	1552.69	-0.258237	0.00874636	0.130401	Plod1		ENSMUSG00000022018	1050.91	-0.0761214	0.0390021	0.684366	Rgcc				ENSMUSG00000009293	Ube2g2	1035.55	0.0396934	0.429467	0.821475	921.353	0.00183672	0.928258	0.992082
ENSMUSG00000106379	1243.9	-0.27325	0.00875058	0.130401	Lhfpl3		ENSMUSG00000097431	597.859	-0.0527939	0.0402792	0.684366	Gm26782				ENSMUSG00000009356	Lpo	55.3201	0.011371	0.715957	0.937396	48.0035	-0.00129675	0.902968	0.991453
ENSMUSG00000048215	39.8825	0.119222	0.00876301	0.130464	A630023P12Rik		ENSMUSG00000032360	52.2935	0.0197908	0.0402837	0.684366	Hcrtr2				ENSMUSG00000009376	Met	289.578	-0.0780027	0.101525	0.477271	333.087	0.0305351	0.0772501	0.773512
ENSMUSG00000069237	2796.07	-0.229585	0.00877509	0.130522	Fam8a1		ENSMUSG00000032330	4789.69	-0.0761988	0.0404449	0.684366	Cox7a2				ENSMUSG00000009378	Slc16a12	70.5397	-0.0143711	0.673085	0.928597	106.149	1.01972	1.01807e-05	0.00365837
ENSMUSG00000048537	6661.29	-0.172172	0.00880189	0.13076	Phldb1		ENSMUSG00000019761	221.584	-0.0414781	0.0387744	0.684366	Krt10				ENSMUSG00000009394	Syn2	11665.2	0.135527	0.0438151	0.316066	9464.7	-0.0244693	0.396249	0.927289
ENSMUSG00000023046	1146.24	-0.192076	0.00880745	0.13076	Igfbp6		ENSMUSG00000004044	873.424	0.0514782	0.0402725	0.684366	Cavin1				ENSMUSG00000009406	Elk1	2494.48	0.0389528	0.436183	0.824575	2244.83	0.00701709	0.759212	0.974913
ENSMUSG00000031703	6749.88	-0.251477	0.00882206	0.130814	Itfg1		ENSMUSG00000043099	113.437	0.0301276	0.0405446	0.684366	Hic1				ENSMUSG00000009418	Nav1	4345.29	-0.131793	0.030478	0.262085	4387.97	0.0329533	0.244852	0.88725
ENSMUSG00000013419	7598.07	0.170147	0.00882749	0.130814	Zbtb47		ENSMUSG00000038982	574.002	-0.0640265	0.0401082	0.684366	Bloc1s5				ENSMUSG00000009470	Tnpo1	2387.05	0.0271625	0.574916	0.891361	2252.78	0.0279197	0.222836	0.879356
ENSMUSG00000038020	6241.88	0.170353	0.00883828	0.130852	Rapgefl1		ENSMUSG00000074635	40.2078	-0.0187403	0.039498	0.684366	3110070M22Rik				ENSMUSG00000009535	Rnmt	1208.27	-0.00437045	0.925808	0.989877	1134.46	0.0123864	0.564888	0.945149
ENSMUSG00000034723	5624.24	-0.263928	0.00885203	0.130935	Tmx4		ENSMUSG00000049625	187.124	0.0424425	0.0392479	0.684366	Tifab				ENSMUSG00000009545	Kcnq1	33.5959	-0.00324473	0.878664	0.981195	27.5313	-0.00627575	0.405536	0.927289
ENSMUSG00000047443	31.9337	-0.0763817	0.00888284	0.131186	Erfe		ENSMUSG00000047414	1750.14	0.0346556	0.0399464	0.684366	Flrt2				ENSMUSG00000009549	Srp14	1848.65	0.00053044	0.992168	0.998942	1600.58	-0.0202938	0.314339	0.907362
ENSMUSG00000022623	15692.3	0.173911	0.00888547	0.131186	Shank3		ENSMUSG00000075470	1265.17	0.0412621	0.0408023	0.684366	Alg10b				ENSMUSG00000009551	6330409D20Rik	70.6414	0.0175758	0.617704	0.908345	61.2356	-0.00219728	0.848926	0.987714
ENSMUSG00000033904	3129.72	-0.189047	0.00889808	0.131251	Ccp110		ENSMUSG00000033020	944.19	-0.054522	0.0389114	0.684366	Polr2f				ENSMUSG00000009555	Cdk9	2489.92	0.0802114	0.128105	0.528856	2038.23	-0.00607089	0.734503	0.972346
ENSMUSG00000045282	262.228	0.265743	0.00891334	0.131354	Tmem86b		ENSMUSG00000064373	23719.9	0.0539144	0.0401049	0.684366	Selenop				ENSMUSG00000009563	Tor2a	841.311	-0.0865765	0.122129	0.51718	884.038	0.0290682	0.174776	0.863028
ENSMUSG00000034390	4269.82	0.195979	0.00894852	0.131661	Cmip		ENSMUSG00000043460	5619.85	0.0653092	0.0406817	0.684366	Elfn2				ENSMUSG00000009566	Fpgs	242.502	-0.0243071	0.577007	0.892608	211.065	-0.022269	0.218495	0.878016
ENSMUSG00000022840	10395.5	-0.224337	0.00895065	0.131661	Adcy5		ENSMUSG00000022704	382.552	0.0480357	0.0395944	0.684366	Qtrt2				ENSMUSG00000009569	Mrtfb	4352.4	0.0598593	0.254981	0.693973	3907.2	0.015706	0.504513	0.937829
ENSMUSG00000027765	68.7689	-0.327883	0.00896668	0.131776	P2ry1		ENSMUSG00000040732	223.196	0.0227857	0.040804	0.684366	Erg				ENSMUSG00000009575	Cbx5	6961.06	0.0309398	0.529614	0.873929	6053.34	-0.0129105	0.56778	0.946023
ENSMUSG00000062760	3614.89	-0.186447	0.00900715	0.132127	Shisal1		ENSMUSG00000032932	1246.32	0.0361892	0.0400956	0.684366	Hspa13				ENSMUSG00000009585	Apobec3	180.452	-0.0544011	0.260561	0.699731	165.212	-0.0108811	0.486956	0.934287
ENSMUSG00000024072	1105.54	-0.271898	0.00900112	0.132127	Yipf4		ENSMUSG00000033972	237.486	0.0431375	0.0406666	0.684366	Zfp944				ENSMUSG00000009614	Sardh	1917.38	0.0060754	0.900548	0.984646	1630.2	-0.0397172	0.12426	0.824316
ENSMUSG00000048970	545.34	-0.228528	0.00901771	0.13216	C1galt1c1		ENSMUSG00000024097	2129.18	0.0647673	0.0407796	0.684366	Srsf7				ENSMUSG00000009621	Vav2	708.555	0.0182157	0.70453	0.934507	672.296	0.0290613	0.217611	0.878016
ENSMUSG00000048814	3712.77	0.172381	0.00904825	0.132486	Lonrf2		ENSMUSG00000086534	27.379	0.0180879	0.0400741	0.684366	NA				ENSMUSG00000009628	Tex15	30.5614	-0.0180849	0.482221	0.849708	38.4619	0.0185237	0.0676002	0.763223
ENSMUSG00000039205	1770.33	0.202746	0.00908067	0.132628	Ciz1		ENSMUSG00000071862	1552.6	0.0432313	0.0409262	0.684366	Lrrtm2				ENSMUSG00000009630	Ppp2cb	3986.16	0.0186751	0.60088	0.901035	3426.96	-0.0296801	0.245662	0.887805
ENSMUSG00000038644	226.644	0.260321	0.00909946	0.132628	Pold1		ENSMUSG00000102742	703.568	0.0444634	0.0400879	0.684366	Pcdhga11				ENSMUSG00000009633	G0s2	149.762	-0.30543	0.00949481	0.135949	193.407	0.0272269	0.0552802	0.732438
ENSMUSG00000017677	1650.08	-0.227562	0.00908534	0.132628	Wsb1		ENSMUSG00000024556	546.136	-0.0621171	0.0400035	0.684366	Me2				ENSMUSG00000009640	Dmap1	587.545	0.0237777	0.607292	0.903894	505.183	-0.0117046	0.531202	0.941576
ENSMUSG00000002763	2367.63	0.170851	0.00908787	0.132628	Pex6		ENSMUSG00000024935	4482.69	0.0416526	0.0393568	0.684366	Slc1a1				ENSMUSG00000009647	Mcu	852.496	0.0173544	0.710452	0.93544	756.108	-0.00427231	0.824576	0.984652
ENSMUSG00000073411	2297.18	-0.204897	0.00909637	0.132628	H2-D1		ENSMUSG00000114469	79.3329	0.0289012	0.0388974	0.684366	C730002L08Rik				ENSMUSG00000009681	Bcr	6732.65	0.017584	0.688194	0.932583	5935.44	-0.0152192	0.553776	0.942711
ENSMUSG00000006342	284.928	-0.256519	0.00912427	0.132868	Susd2		ENSMUSG00000024780	3687.26	0.0788597	0.0395068	0.684366	Cdc37l1				ENSMUSG00000009687	Fxyd5	937.381	0.0524302	0.294182	0.734535	827.969	0.00696805	0.744118	0.973179
ENSMUSG00000089872	1334.19	0.193598	0.00916456	0.133333	Rps6kc1		ENSMUSG00000063754	58.4498	-0.0254924	0.0397138	0.684366	Gm10136				ENSMUSG00000009731	Kcnd1	464.56	-0.06461	0.20007	0.632068	473.774	0.0167297	0.372073	0.923716
ENSMUSG00000035547	2233.92	0.177004	0.00924352	0.134359	Capn5		ENSMUSG00000045648	172.856	0.0365802	0.0410308	0.684868	Vwc2l				ENSMUSG00000009733	Tfcp2	636.769	0.0477033	0.361895	0.784845	586.264	0.0233698	0.302512	0.907241
ENSMUSG00000025198	800.211	-0.225257	0.009288	0.134883	Erlin1		ENSMUSG00000046449	483.757	0.0549769	0.0409943	0.684868	Nexmif				ENSMUSG00000009734	Pou6f2	40.8129	-0.80494	0.000845667	0.0287653	36.3148	-0.0362116	0.000964847	0.107922
ENSMUSG00000073139	1518.81	-0.226532	0.00930028	0.134902	Tmem185a		ENSMUSG00000078302	110.362	0.0367193	0.0412506	0.68791	Foxd1				ENSMUSG00000009739	Pou6f1	9146.57	0.105548	0.0641007	0.387078	8115.14	0.0189459	0.45122	0.928711
ENSMUSG00000120863	536.039	-0.265802	0.00930618	0.134902	NA		ENSMUSG00000026255	1318.25	-0.0599321	0.0415237	0.688243	Efhd1				ENSMUSG00000009741	Ubp1	3446.3	0.0993945	0.0937697	0.461699	3072.3	0.0184132	0.358655	0.919667
ENSMUSG00000030854	7307.73	-0.190086	0.0093334	0.135173	Ptpn5		ENSMUSG00000042066	11970.7	0.0781287	0.0418844	0.688243	Tmcc2				ENSMUSG00000009772	Nuak2	32.813	-0.0265457	0.269464	0.709912	36.2467	0.00517474	0.575064	0.946606
ENSMUSG00000021939	26583.3	-0.229504	0.00936407	0.135343	Ctsb		ENSMUSG00000047671	19.8712	0.0136344	0.0419977	0.688243	Dynlt4				ENSMUSG00000009828	Cilk1	1464.94	0.00670919	0.8902	0.983775	1304.43	-0.0104007	0.650076	0.961235
ENSMUSG00000034120	2972.14	-0.169452	0.00937055	0.135343	Srsf2		ENSMUSG00000028480	205.841	-0.0399052	0.0420209	0.688243	Glipr2				ENSMUSG00000009863	Sdhb	3556.69	0.0281137	0.574659	0.8913	3074.36	-0.0193895	0.401413	0.927289
ENSMUSG00000024614	1676.21	-0.256334	0.00935911	0.135343	Tmx3		ENSMUSG00000051451	1483.76	0.0457208	0.041643	0.688243	Crebzf				ENSMUSG00000009876	Cox4i2	103.424	-0.0668099	0.0976608	0.470612	103.838	-0.0038453	0.76441	0.975874
ENSMUSG00000026959	20635	-0.213614	0.0093991	0.135623	Grin1		ENSMUSG00000095123	201.553	0.03922	0.0419665	0.688243	NA				ENSMUSG00000009894	Snap47	6938.57	0.0393162	0.263069	0.703281	5537.67	-0.0169045	0.29206	0.902553
ENSMUSG00000021803	175.897	-0.197341	0.00941192	0.135623	Cdhr1		ENSMUSG00000063626	1155.47	0.0527204	0.041539	0.688243	Unc5d				ENSMUSG00000009905	Kdsr	1346.07	-0.100243	0.0936986	0.461699	1429.07	0.0478439	0.0754147	0.773001
ENSMUSG00000046610	63.7624	-0.308677	0.00941545	0.135623	Oacyl		ENSMUSG00000031508	1352.25	0.0701176	0.0418416	0.688243	Ankrd10				ENSMUSG00000009907	Vps4b	957.101	0.0226212	0.642083	0.917633	904.754	0.0322807	0.205512	0.87424
ENSMUSG00000007594	3210.11	-0.22901	0.00942757	0.135675	Hapln4		ENSMUSG00000031654	468.506	0.0532929	0.0420151	0.688243	Cbln1				ENSMUSG00000009927	Rps25	7830.2	0.0629244	0.232761	0.672009	6554.77	-0.0317695	0.229931	0.883933
ENSMUSG00000038400	2480.38	-0.221739	0.00945626	0.135742	Pmepa1		ENSMUSG00000034997	628.242	0.0370264	0.0418765	0.688243	Htr2a				ENSMUSG00000009995	Tafazzin	1193.41	-0.0488362	0.336108	0.768302	1203.67	0.0235438	0.250305	0.888466
ENSMUSG00000052712	2297.9	-0.202433	0.0094577	0.135742	BC004004		ENSMUSG00000036422	1326.1	0.0426619	0.0420142	0.688243	Pcdh8				ENSMUSG00000010021	Kif19a	326.905	-0.033389	0.476161	0.84835	297.879	-0.0117259	0.546117	0.942453
ENSMUSG00000024670	106.811	-0.311162	0.00944607	0.135742	Cd6		ENSMUSG00000019659	695.625	-0.0647243	0.0414967	0.688243	Ccdc12				ENSMUSG00000010025	Aldh3a2	1706.42	0.0364095	0.465543	0.840886	1432.66	-0.0402786	0.131423	0.833616
ENSMUSG00000009633	149.762	-0.30543	0.00949481	0.135949	G0s2		ENSMUSG00000038352	66.333	-0.025357	0.0416502	0.688243	Arl5c				ENSMUSG00000010044	Zmynd10	103.041	0.0161818	0.674025	0.928829	100.193	0.0168114	0.248566	0.888466
ENSMUSG00000025544	3351.71	-0.266922	0.00948104	0.135949	Tm9sf2		ENSMUSG00000036545	534.329	0.0463434	0.0418294	0.688243	Adamts2				ENSMUSG00000010045	Tmem115	1257.84	-0.172437	0.0264022	0.24588	1390.45	0.0260439	0.173726	0.862938
ENSMUSG00000059003	3870.68	-0.245542	0.00949768	0.135949	Grin2a		ENSMUSG00000018340	3764.05	-0.0780203	0.0416007	0.688243	Anxa6				ENSMUSG00000010047	Hyal2	335.6	-0.0590047	0.16793	0.590491	358.463	0.0108957	0.415137	0.928711
ENSMUSG00000003345	12578.9	0.160607	0.00953809	0.136405	Csnk1g2		ENSMUSG00000021621	229.424	0.047662	0.0418689	0.688243	Zcchc9				ENSMUSG00000010048	Ifrd2	282.861	0.0664374	0.196895	0.627825	269.878	0.0418511	0.064854	0.755755
ENSMUSG00000030093	814.071	-0.238464	0.00958762	0.136991	Wnt7a		ENSMUSG00000021136	966.244	0.0553991	0.041989	0.688243	Smoc1				ENSMUSG00000010051	Hyal1	186.866	0.0319943	0.459587	0.83756	169.002	0.00849145	0.568116	0.946136
ENSMUSG00000086370	889.345	0.235909	0.00962506	0.137035	Ftx		ENSMUSG00000009097	55.8786	0.0225896	0.0415367	0.688243	Tbx1				ENSMUSG00000010054	Tusc2	2955.45	0.0572386	0.264205	0.704075	2536.99	-0.0184999	0.453226	0.928711
ENSMUSG00000030082	3072.48	-0.223433	0.00962388	0.137035	Sec61a1		ENSMUSG00000024565	442.815	0.0582949	0.0417323	0.688243	Sall3				ENSMUSG00000010057	Nprl2	716.346	0.022631	0.624714	0.911291	640.139	0.00124394	0.950088	0.993275
ENSMUSG00000030790	94.3852	-0.309931	0.00960178	0.137035	Adm		ENSMUSG00000024812	2078.14	-0.0677427	0.0416567	0.688243	Tjp2				ENSMUSG00000010064	Slc38a3	5674.67	-0.336028	0.00172153	0.045826	5739.07	-0.0120697	0.522784	0.940044
ENSMUSG00000022394	1034.51	0.212323	0.00961512	0.137035	L3mbtl2		ENSMUSG00000075389	320.076	0.037113	0.0421981	0.690528	Reno1				ENSMUSG00000010066	Cacna2d2	1808.62	-0.309289	0.000590021	0.0223935	1862.01	0.00165613	0.968885	0.995139
ENSMUSG00000034919	30.3161	-0.088963	0.00963445	0.137046	Ttc22		ENSMUSG00000047361	663.048	-0.0622618	0.042781	0.691131	Gm973				ENSMUSG00000010067	Rassf1	372.945	-0.0889518	0.1216	0.515922	351.36	-0.00890769	0.628005	0.955313
ENSMUSG00000022514	1132.06	-0.270944	0.00966716	0.137389	Il1rap		ENSMUSG00000040836	691.055	0.0548668	0.0429006	0.691131	Gpr161				ENSMUSG00000010080	Epn3	61.3939	-0.0429605	0.0695926	0.402718	56.8046	-0.0157345	0.0737636	0.771998
ENSMUSG00000038332	1835.15	0.196543	0.00969684	0.137532	Sesn1		ENSMUSG00000036381	138.676	0.0232031	0.0430903	0.691131	P2ry14				ENSMUSG00000010086	Rnf112	9293.62	0.115305	0.0573171	0.364662	7948.42	0.0134452	0.42584	0.928711
ENSMUSG00000021687	7986.89	-0.233086	0.0096879	0.137532	Scamp1		ENSMUSG00000045672	417.779	0.0339895	0.0426769	0.691131	Col27a1				ENSMUSG00000010095	Slc3a2	6317.7	-0.084699	0.138485	0.54913	6579.47	0.021106	0.21282	0.875522
ENSMUSG00000022462	4090.6	-0.229002	0.00970305	0.137532	Slc38a2		ENSMUSG00000028676	1281.98	0.0601749	0.0429884	0.691131	Srsf10				ENSMUSG00000010097	Nxf1	2183.87	0.0584959	0.260881	0.700011	2048.77	0.0247368	0.198188	0.872721
ENSMUSG00000037960	297.799	-0.23014	0.00972139	0.137669	Card19		ENSMUSG00000059631	59.091	-0.0250454	0.0425443	0.691131	1500035N22Rik				ENSMUSG00000010110	Stx5a	1423.34	0.0367081	0.463188	0.840001	1285.17	0.0077654	0.734091	0.972275
ENSMUSG00000070639	3472.86	-0.262287	0.00978022	0.13838	Lrrc8b		ENSMUSG00000030353	21.3057	0.0119599	0.0426766	0.691131	Tead4				ENSMUSG00000010122	Slc47a1	617.27	-0.193203	0.0190831	0.20561	596.498	-0.0156976	0.382068	0.926602
ENSMUSG00000050423	702.91	0.215946	0.00980614	0.138501	Ppp1r3g		ENSMUSG00000045613	370.805	0.0378344	0.0424825	0.691131	Chrm2				ENSMUSG00000010136	Cimap3	14.1217	-0.0061476	0.716509	NA	15.3996	0.00397937	0.547414	0.942453
ENSMUSG00000033383	85.6212	0.278206	0.00980418	0.138501	Rtp1		ENSMUSG00000091474	412.687	0.0549835	0.0431015	0.691131	NA				ENSMUSG00000010142	Tnfrsf13b	110.677	-0.0399156	0.337068	0.768767	99.1605	-0.0139477	0.309596	0.907362
ENSMUSG00000001786	901.282	-0.203514	0.00983465	0.138781	Fbxo7		ENSMUSG00000069972	19.4471	-0.0144703	0.0422937	0.691131	Rps13-ps2				ENSMUSG00000010154	Spire2	505.542	0.0219518	0.636601	0.915824	462.659	0.0101533	0.60841	0.95264
ENSMUSG00000038843	113.683	-0.300976	0.00984493	0.138803	Gcnt1		ENSMUSG00000109536	685.879	0.0465879	0.0430312	0.691131	NA				ENSMUSG00000010175	Prox1	556.786	0.00778414	0.869047	0.979834	513.58	0.00770997	0.68532	0.963327
ENSMUSG00000028064	2146.32	-0.203243	0.00995576	0.140242	Sema4a		ENSMUSG00000036478	1141.49	0.0652921	0.042923	0.691131	Btg1				ENSMUSG00000010277	Bltp2	17219.6	0.0628719	0.277268	0.717629	15225	0.00232951	0.834652	0.985261
ENSMUSG00000046378	901.254	-0.204712	0.00997697	0.140417	Asphd1		ENSMUSG00000019774	170.563	0.044203	0.0424388	0.691131	Mtrf1l				ENSMUSG00000010290	AI597479	1408.54	0.0155141	0.743006	0.944338	1222.05	-0.0160855	0.446071	0.928711
ENSMUSG00000039323	3780.41	-0.196382	0.0100163	0.140555	Igfbp2		ENSMUSG00000021951	358.464	-0.0525296	0.0430078	0.691131	Eef1akmt1				ENSMUSG00000010307	Tmem86a	748.036	-0.355955	0.00088362	0.0290775	851.006	0.0268449	0.173064	0.862938
ENSMUSG00000033906	338.113	-0.285717	0.0100102	0.140555	Zdhhc15		ENSMUSG00000021996	1301.09	-0.0718798	0.0431006	0.691131	Esd				ENSMUSG00000010311	Optc	34.0796	-0.0160184	0.531021	0.875074	34.5531	0.00308133	0.749314	0.974161
ENSMUSG00000043929	216.031	-0.250636	0.0100108	0.140555	Klhl15		ENSMUSG00000020399	285.988	0.0385468	0.0425562	0.691131	Havcr2				ENSMUSG00000010342	Tex14	15.2866	0.00779648	0.685169	NA	11.5545	-0.0038013	0.514791	0.939354
ENSMUSG00000016552	775.725	-0.24392	0.0100308	0.140555	Foxred2		ENSMUSG00000009076	466.83	-0.0573042	0.0428436	0.691131	Zmat5				ENSMUSG00000010358	Ifi35	124.593	-0.0335027	0.386356	0.795901	130.703	0.0157946	0.280534	0.896971
ENSMUSG00000045215	240.08	-0.246377	0.0100295	0.140555	Asxl3		ENSMUSG00000020681	820.286	0.0487857	0.0426133	0.691131	Ace				ENSMUSG00000010362	Rdm1	235.264	0.0527181	0.27721	0.717629	208.384	0.00879951	0.618344	0.955096
ENSMUSG00000001334	4950.24	-0.187623	0.0100494	0.140684	Fndc5		ENSMUSG00000041323	116.507	0.022767	0.0425414	0.691131	Ak7				ENSMUSG00000010376	Nedd8	2290.34	-0.00310754	0.947342	0.993206	1881.6	-0.0627912	0.0270451	0.615185
ENSMUSG00000020841	2695.38	-0.25716	0.0100577	0.140684	Cpd		ENSMUSG00000021221	215.129	-0.044645	0.0423308	0.691131	Dpf3				ENSMUSG00000010392	Gosr1	1499.6	0.0327166	0.508116	0.864118	1306.03	-0.0161045	0.511285	0.937986
ENSMUSG00000037434	1255.18	-0.261858	0.0101189	0.141292	Slc30a1		ENSMUSG00000022474	5611.73	-0.0762298	0.0428679	0.691131	Pmm1				ENSMUSG00000010406	Mrpl52	921.551	0.0122735	0.793289	0.959013	778.901	-0.0418295	0.114594	0.813403
ENSMUSG00000002504	1439.95	0.208633	0.0101183	0.141292	Nherf2		ENSMUSG00000043557	1311.77	0.0683641	0.0428777	0.691131	Mdga1				ENSMUSG00000010453	Kansl3	2915.63	0.120225	0.0463232	0.325978	2600.72	0.0250995	0.306476	0.907241
ENSMUSG00000024935	3900.6	-0.230219	0.0101382	0.141439	Slc1a1		ENSMUSG00000091549	238.644	-0.0451885	0.0430486	0.691131	NA				ENSMUSG00000010461	Eya4	204.387	-0.00433687	0.921314	0.989424	197.389	0.0169446	0.368144	0.922081
ENSMUSG00000002204	28.2488	-0.0494008	0.0101794	0.141889	Napsa		ENSMUSG00000037573	876.1	0.0397554	0.0431653	0.691549	Tob1				ENSMUSG00000010476	Ebf3	31.2186	-0.00431711	0.863912	0.97914	26.0246	-0.00626246	0.453743	0.928711
ENSMUSG00000001555	755.342	-0.23388	0.0101906	0.141921	Fkbp10		ENSMUSG00000029763	1803.31	-0.0778296	0.0432354	0.692068	Exoc4				ENSMUSG00000010492	Uckl1os	19.1122	-0.0381506	0.0697763	NA	23.9335	0.00391398	0.619938	0.955096
ENSMUSG00000035596	5828.92	-0.220019	0.0102105	0.141951	Mboat7		ENSMUSG00000025283	2341.26	-0.0586241	0.0433032	0.692549	Sat1				ENSMUSG00000010505	Myt1	356.94	-0.167972	0.0271064	0.249136	368.395	0.0101205	0.613721	0.95387
ENSMUSG00000050201	36.6154	-0.107104	0.0102023	0.141951	Otop2		ENSMUSG00000042510	141.607	0.0373126	0.0433442	0.692601	AA986860				ENSMUSG00000010517	Faf1	998.156	-0.0494977	0.332404	0.765686	929.614	-0.00528676	0.818946	0.984482
ENSMUSG00000042292	1476.27	0.250989	0.0102207	0.14197	Mrtfa		ENSMUSG00000026032	1512.04	-0.059558	0.0434843	0.693029	Ndufb3				ENSMUSG00000010529	Gm266	233.569	0.0256058	0.57131	0.890244	198.964	-0.0127908	0.485843	0.933921
ENSMUSG00000061689	13768.9	0.155968	0.0102504	0.142159	Dlgap4		ENSMUSG00000037808	434.074	0.0556416	0.043449	0.693029	Fam76b				ENSMUSG00000010538	Tsacc	32.0834	-0.00527978	0.840303	0.972816	29.1436	-0.00159057	0.857255	0.987714
ENSMUSG00000043311	401.403	-0.221862	0.0102522	0.142159	D17H6S53E		ENSMUSG00000041685	1171.89	0.0626801	0.043462	0.693029	Fcho2				ENSMUSG00000010554	Mettl16	1040.55	0.21931	0.0042363	0.0825238	818.884	-0.0249623	0.292289	0.902681
ENSMUSG00000006676	3624.51	0.181655	0.0102765	0.142372	Usp19		ENSMUSG00000039546	1578.77	0.0513235	0.0436239	0.693044	Ajap1				ENSMUSG00000010592	Dazl	74.0887	0.00555212	0.870399	0.980505	72.5052	0.008753	0.445375	0.928711
ENSMUSG00000029175	1531.48	-0.252946	0.0102959	0.142518	Slc35f6		ENSMUSG00000048163	2662.98	0.0327204	0.0436188	0.693044	Selplg				ENSMUSG00000010601	Apol7a	16.7313	0.00793654	0.642525	NA	12.9726	-0.00137916	0.80538	0.982796
ENSMUSG00000061298	236.507	0.279087	0.0103096	0.142579	Agbl4		ENSMUSG00000055003	2268.57	0.0491514	0.0437119	0.693044	Lrtm2				ENSMUSG00000010607	Pigyl	681.398	-0.129493	0.0449369	0.319747	633.403	-0.0256373	0.261216	0.893241
ENSMUSG00000051256	892.379	-0.228798	0.0103331	0.142579	Jagn1		ENSMUSG00000081926	12.4169	-0.0112302	0.0436594	0.693044	NA				ENSMUSG00000010608	Rbm25	3307.32	-0.00227547	0.961344	0.995747	3224.03	0.0442354	0.117044	0.81509
ENSMUSG00000021190	6581.73	-0.230163	0.0103249	0.142579	Lgmn		ENSMUSG00000068114	536.27	0.0406628	0.043703	0.693044	Ccdc134				ENSMUSG00000010609	Psen2	688.39	-0.158665	0.0297719	0.259003	735.021	0.0291422	0.194348	0.872218
ENSMUSG00000024050	3121.64	0.170106	0.0103361	0.142579	Wiz		ENSMUSG00000075704	589.016	-0.0652813	0.0436557	0.693044	Txnrd2				ENSMUSG00000010651	Acaa1b	19.0802	0.00264257	0.901705	NA	17.3552	0.00101364	0.888476	0.990663
ENSMUSG00000028709	155.688	-0.257524	0.0103583	0.142761	Mob3c		ENSMUSG00000001134	154.283	-0.0414185	0.0437745	0.693437	Uxt				ENSMUSG00000010660	Plcd1	664.053	-0.0155038	0.740333	0.944337	597.117	-0.0108323	0.591313	0.948287
ENSMUSG00000092083	426.873	-0.26045	0.0103816	0.14296	Kcnb2		ENSMUSG00000012017	316.835	0.0416082	0.0438931	0.694715	Scarf2				ENSMUSG00000010663	Fads1	42651.1	0.0195527	0.683131	0.931622	36629.7	-0.0240126	0.269024	0.894922
ENSMUSG00000028766	610.673	-0.218865	0.0103948	0.143018	Alpl		ENSMUSG00000016252	3012.24	-0.0567396	0.0439391	0.694844	Atp5f1e				ENSMUSG00000010721	Lmbr1	962.388	-0.138244	0.0441161	0.316928	1025.96	0.0267061	0.207003	0.87454
ENSMUSG00000048911	1379.39	-0.245259	0.0104218	0.143267	Rnf24		ENSMUSG00000043801	85.8584	-0.0313198	0.0439791	0.694877	NA				ENSMUSG00000010751	Tnfrsf22	94.8406	0.0373179	0.343679	0.773328	76.5228	-0.00539038	0.648735	0.960444
ENSMUSG00000050796	419.815	-0.260804	0.0104424	0.14334	B3galt6		ENSMUSG00000017774	646.07	0.0495119	0.0441403	0.696825	Myo1c				ENSMUSG00000010755	Cars1	1152.63	0.0626346	0.2403	0.68036	1059.6	0.0321165	0.208984	0.87454
ENSMUSG00000089715	30330	0.164933	0.0104451	0.14334	Cbx6		ENSMUSG00000026004	450.113	0.055746	0.0443484	0.699507	Kansl1l				ENSMUSG00000010797	Wnt2	105.405	-0.0863693	0.0687577	0.399778	125.028	0.0276016	0.0831359	0.784496
ENSMUSG00000024883	2341.76	0.20039	0.0104553	0.143357	Rin1		ENSMUSG00000105352	234.906	-0.0401344	0.0443999	0.699718	NA				ENSMUSG00000010803	Gabra1	6702.79	-0.616148	4.64612e-05	0.00368916	8375.11	0.0152195	0.169116	0.862061
ENSMUSG00000034902	23756.6	0.170439	0.0104874	0.143674	Pip5k1c		ENSMUSG00000022899	2103.36	0.0691074	0.0444666	0.700167	Slc15a2				ENSMUSG00000010825	Grid2ip	77.4605	-0.361642	0.00715718	0.115733	74.4605	-0.0239237	0.089278	0.79696
ENSMUSG00000025816	2055.08	-0.207697	0.010523	0.143861	Sec61a2		ENSMUSG00000032908	539.169	0.0373176	0.0447888	0.7007	Sgpp2				ENSMUSG00000010830	Kdelr3	45.5918	-0.0520176	0.114845	0.503641	43.5915	-0.00809744	0.428799	0.928711
ENSMUSG00000051403	6081.76	0.160997	0.0105246	0.143861	Ppp1r37		ENSMUSG00000036815	4124.01	0.0506942	0.0449513	0.7007	Dpp10				ENSMUSG00000010911	Apip	333.821	0.0154809	0.741757	0.944338	288.653	-0.0139134	0.47572	0.932941
ENSMUSG00000035235	187.294	-0.282739	0.0105354	0.143861	Trim13		ENSMUSG00000026074	15886.3	-0.0678325	0.044836	0.7007	Map4k4				ENSMUSG00000010914	Pdhx	1357.11	0.0735751	0.173684	0.599868	1122.95	-0.0304667	0.209089	0.87454
ENSMUSG00000033419	8544.51	0.156633	0.0105408	0.143861	Snap91		ENSMUSG00000027602	5710.09	-0.0729792	0.0448397	0.7007	Map1lc3a				ENSMUSG00000010936	Vac14	724.831	0.00864479	0.858866	0.977723	655.907	-0.000611601	0.983415	0.997438
ENSMUSG00000020658	8359.27	0.148144	0.0105462	0.143861	Efr3b		ENSMUSG00000051323	857.93	0.0314743	0.0448874	0.7007	Pcdh19				ENSMUSG00000011096	Akt1s1	2118.17	0.0914791	0.104523	0.48289	1813.35	-0.00687975	0.765774	0.976427
ENSMUSG00000034898	197.944	-0.295336	0.0105842	0.144256	Filip1		ENSMUSG00000027676	517.722	0.0474317	0.0446497	0.7007	Ccdc39				ENSMUSG00000011114	Tbrg1	792.861	0.0167208	0.716294	0.937668	706.657	-0.00189479	0.918133	0.992082
ENSMUSG00000075470	1063.19	-0.248158	0.0106454	0.144966	Alg10b		ENSMUSG00000106099	25.8287	0.0130322	0.0450352	0.7007	NA				ENSMUSG00000011148	Adss1	443.355	-0.066456	0.21209	0.646891	423.58	-0.0017799	0.929012	0.992082
ENSMUSG00000032062	28.6548	-0.0759149	0.0106787	0.145296	2310030G06Rik		ENSMUSG00000027765	90.4476	0.0312123	0.0445696	0.7007	P2ry1				ENSMUSG00000011154	Cfap161	23.598	-0.0522541	0.0344784	NA	28.1452	0.00136945	0.855613	0.987714
ENSMUSG00000015944	7658.49	0.180821	0.0106887	0.145308	Castor2		ENSMUSG00000036995	319.447	0.0500889	0.0447649	0.7007	Asap3				ENSMUSG00000011158	Brf1	1935.26	0.0439177	0.391779	0.79918	1672.18	-0.0172067	0.486562	0.933921
ENSMUSG00000068735	3070.64	-0.194825	0.0107278	0.145716	Trp53i11		ENSMUSG00000107216	11.4252	0.0115772	0.0449649	0.7007	NA				ENSMUSG00000011171	Vipr2	56.211	-0.682142	0.00221587	0.053699	67.5116	-0.000953714	0.907874	0.992082
ENSMUSG00000002968	4813.15	0.16211	0.0107505	0.1459	Med25		ENSMUSG00000039985	28.185	0.0161963	0.0446016	0.7007	Sinhcaf				ENSMUSG00000011179	Odc1	2147.57	-0.0306098	0.537031	0.878013	1875.6	-0.037691	0.133159	0.835043
ENSMUSG00000029673	2048.92	0.16425	0.0107722	0.14607	Auts2		ENSMUSG00000089665	88.1511	-0.0288048	0.0450077	0.7007	Fcor				ENSMUSG00000011254	Thg1l	215.171	-0.00258817	0.949918	0.99327	184.292	-0.0188132	0.283072	0.898126
ENSMUSG00000056966	3160.68	-0.170989	0.0107912	0.146203	Gjc3		ENSMUSG00000034112	51.5092	0.022903	0.0450299	0.7007	Atp2c2				ENSMUSG00000011256	Adam19	857.276	-0.0349284	0.418729	0.816793	871.549	0.0156879	0.343045	0.917377
ENSMUSG00000026226	74.9031	0.282978	0.010843	0.146781	Spata3		ENSMUSG00000034108	538.115	-0.0542284	0.0447661	0.7007	Ccs				ENSMUSG00000011257	Pabpc4	1513.87	0.0190337	0.695843	0.933682	1362.58	0.00406476	0.957977	0.994036
ENSMUSG00000028575	33.4196	-0.0881192	0.0108953	0.14731	Eqtn		ENSMUSG00000079502	14.9614	0.0123195	0.0452001	0.701523	Cfap77				ENSMUSG00000011267	Zfp296	39.1671	0.0425293	0.163938	0.58404	35.9083	0.0130754	0.180904	0.864295
ENSMUSG00000029012	465.529	-0.212803	0.0109006	0.14731	Orc5		ENSMUSG00000037784	773.042	0.0548645	0.045162	0.701523	Dzip1l				ENSMUSG00000011305	Plin5	18.0304	0.00650964	0.742204	NA	18.4975	0.00734288	0.306181	0.907241
ENSMUSG00000059248	3575.1	0.154288	0.0109498	0.14785	Septin9		ENSMUSG00000001270	55114.8	-0.0604641	0.0452028	0.701523	Ckb				ENSMUSG00000011306	Sugp1	1464.3	0.00159666	0.974645	0.996908	1307.63	-0.0120512	0.619021	0.955096
ENSMUSG00000026223	32476.4	-0.208769	0.0109857	0.148084	Itm2c		ENSMUSG00000022969	13.3098	0.011361	0.0453183	0.702261	Il10rb				ENSMUSG00000011382	Dhdh	606.133	0.0594665	0.25863	0.696974	534.573	0.00327684	0.863528	0.989288
ENSMUSG00000045625	278.073	-0.275377	0.0109853	0.148084	Pigz		ENSMUSG00000045104	119.521	-0.0309499	0.0453269	0.702261	NA				ENSMUSG00000011427	Zfp790	300.339	0.0295359	0.531837	0.875352	268.695	0.00470649	0.79312	0.981571
ENSMUSG00000032744	332.595	-0.219729	0.0110463	0.148725	Heyl		ENSMUSG00000054252	10532.2	0.0458988	0.0454749	0.703366	Fgfr3				ENSMUSG00000011589	Fsd1	1337.46	0.0302759	0.540296	0.878648	1122.16	-0.0405844	0.127356	0.831795
ENSMUSG00000021257	452.054	-0.252543	0.0110518	0.148725	Angel1		ENSMUSG00000045932	290.4	-0.046314	0.0454688	0.703366	Ifit2				ENSMUSG00000011658	Fuz	721.616	0.0309581	0.530801	0.874983	611.376	-0.0231124	0.298641	0.906755
ENSMUSG00000038145	2145.06	0.16925	0.0110745	0.148903	Snrk		ENSMUSG00000084416	84.2222	-0.0269464	0.0455695	0.704235	Rpl10a-ps1				ENSMUSG00000011751	Sptbn4	9870.77	0.103264	0.077595	0.425085	8888.25	0.0340291	0.222562	0.879006
ENSMUSG00000073877	163.526	0.275323	0.0111845	0.149848	Ccl27al		ENSMUSG00000046230	1268.89	0.0581747	0.0456306	0.704586	Vps13a				ENSMUSG00000011752	Pgam1	4675.38	0.0353785	0.481909	0.849708	3933.93	-0.033455	0.177886	0.864295
ENSMUSG00000003153	5419.63	-0.214689	0.0111917	0.149848	Slc2a3		ENSMUSG00000037926	1225.48	0.0643346	0.0457248	0.705447	Ssh2				ENSMUSG00000011831	Evi5	3438.7	0.0173018	0.72371	0.940127	3108.43	0.00143059	0.942166	0.992994
ENSMUSG00000037031	1371.37	-0.239961	0.0111875	0.149848	Tspan15		ENSMUSG00000024979	9.82674	-0.010377	0.0457802	0.705708	Tectb				ENSMUSG00000011832	Evi5l	4742.14	0.0472016	0.377131	0.79135	4157.83	-0.00694948	0.736784	0.972575
ENSMUSG00000096687	333.19	-0.248362	0.0111857	0.149848	Mfsd4b4		ENSMUSG00000001999	293.207	-0.0418122	0.045825	0.705805	Blvra				ENSMUSG00000011837	Snapc2	623.329	0.0126307	0.760163	0.947548	546.879	-0.0106842	0.593549	0.949495
ENSMUSG00000033192	753.859	-0.229057	0.0111559	0.149848	Lpcat2		ENSMUSG00000041697	22610.2	-0.0784039	0.0458828	0.705952	Cox6a1				ENSMUSG00000011877	Git1	24587.1	0.253419	0.000482004	0.019641	21074.3	0.0328186	0.227702	0.88358
ENSMUSG00000004631	1084.75	-0.224646	0.0112021	0.149862	Sgce		ENSMUSG00000021226	198.103	-0.0387086	0.0459115	0.705952	Acot2				ENSMUSG00000011884	Gltp	4328.39	-0.00378664	0.936388	0.991836	3694.21	-0.0385158	0.12095	0.817542
ENSMUSG00000078794	12139.4	0.170751	0.0112579	0.150231	Dact3		ENSMUSG00000099471	56.316	-0.0222686	0.0460606	0.70671	Gm8451				ENSMUSG00000011958	Bnip2	1374.22	0.00274865	0.954421	0.994028	1290.73	0.0192685	0.423241	0.928711
ENSMUSG00000021969	1059.75	-0.243778	0.011252	0.150231	Zdhhc20		ENSMUSG00000031377	18.1045	0.0136936	0.0460764	0.70671	Bmx				ENSMUSG00000011960	Ccnt1	924.058	-0.0253171	0.699976	0.934264	888.267	0.0240097	0.330824	0.910434
ENSMUSG00000022208	20429.8	0.1577	0.0112469	0.150231	Jph4		ENSMUSG00000037747	4317.92	-0.0615863	0.046071	0.70671	Phyhipl				ENSMUSG00000012017	Scarf2	293.983	-0.0342605	0.456027	0.835721	316.835	0.0416082	0.0438931	0.694715
ENSMUSG00000034853	6870.9	0.17521	0.0112694	0.150259	Acot11		ENSMUSG00000067028	127.612	0.027464	0.046816	0.707454	Cntnap5b				ENSMUSG00000012076	Brms1l	1289.85	0.0252876	0.605857	0.903347	1134.36	-0.00819255	0.694872	0.965853
ENSMUSG00000060802	4725.53	-0.220627	0.0113088	0.150445	B2m		ENSMUSG00000027457	18892	0.0729927	0.0472083	0.707454	Snph				ENSMUSG00000012114	Med15	1673.62	0.0757179	0.176552	0.602793	1404.93	-0.017018	0.454901	0.928711
ENSMUSG00000001062	2934.78	0.166222	0.011306	0.150445	Vps9d1		ENSMUSG00000041380	882.847	0.0519555	0.0473976	0.707454	Htr2c				ENSMUSG00000012117	Dhdds	1796.18	0.057091	0.275675	0.716058	1595.88	0.00875756	0.71415	0.967622
ENSMUSG00000074892	1445.72	-0.210238	0.0113211	0.150445	B3galt5		ENSMUSG00000041552	113.036	0.0347955	0.0466906	0.707454	Ptchd1				ENSMUSG00000012123	Crybg2	22.3331	-0.00668634	0.750415	NA	25.2305	0.00695836	0.345226	0.917377
ENSMUSG00000073421	133.714	-0.264514	0.011318	0.150445	H2-Ab1		ENSMUSG00000025626	438.666	0.0514682	0.0462593	0.707454	Phf6				ENSMUSG00000012126	Ubxn11	383.454	0.128024	0.0479207	0.33119	321.765	0.00729344	0.62904	0.955779
ENSMUSG00000056004	844.345	-0.212098	0.0114279	0.151109	Elapor2		ENSMUSG00000039131	25.019	-0.0168429	0.0467512	0.707454	Gipc2				ENSMUSG00000012296	Tjap1	901.705	0.0561702	0.281031	0.721565	856.358	0.0341974	0.117729	0.81509
ENSMUSG00000007207	10115.3	0.180474	0.0114113	0.151109	Stx1a		ENSMUSG00000028073	313.948	0.0287513	0.0468759	0.707454	Pear1				ENSMUSG00000012405	Rpl15	4887.42	0.0207939	0.672742	0.928597	4165.85	-0.0286691	0.208412	0.87454
ENSMUSG00000074006	51.6602	-0.0187668	0.0114266	0.151109	Omp		ENSMUSG00000040322	66.3962	0.0262364	0.0463158	0.707454	Slc25a24				ENSMUSG00000012422	Tmem167	1553.73	-0.0253878	0.816458	0.965378	1483.51	0.0191636	0.404494	0.927289
ENSMUSG00000032122	265.325	-0.241011	0.011394	0.151109	Slc37a2		ENSMUSG00000028358	155.154	-0.0377576	0.0461852	0.707454	Zfp618				ENSMUSG00000012428	Steap4	18.7931	0.00632249	0.723164	NA	16.1725	0.000664906	0.914426	0.992082
ENSMUSG00000064215	863.15	-0.200864	0.0114199	0.151109	Ifi27		ENSMUSG00000041261	1681.94	-0.0554748	0.0472383	0.707454	Car8				ENSMUSG00000012429	Mplkip	256.59	-0.0253183	0.582413	0.894604	241.444	0.00253487	0.935177	0.992533
ENSMUSG00000023088	820.379	-0.200647	0.011384	0.151109	Abcc1		ENSMUSG00000006641	900.536	0.0575902	0.0466801	0.707454	Slc5a6				ENSMUSG00000012443	Kif11	100.662	0.0200578	0.582405	0.894604	97.0652	0.0162101	0.234642	0.885132
ENSMUSG00000041235	919.175	-0.199184	0.0114845	0.151356	Chd7		ENSMUSG00000029322	25.1538	-0.011878	0.0472268	0.707454	Plac8				ENSMUSG00000012483	Rpa3	168.959	-0.0320097	0.464637	0.840406	160.903	0.0009061	0.958395	0.994036
ENSMUSG00000035914	483.419	-0.238963	0.0114825	0.151356	Cd276		ENSMUSG00000030127	2855.63	-0.0712744	0.0473184	0.707454	Cops7a				ENSMUSG00000012519	Mlkl	11.2082	-0.0250827	0.133802	NA	14.2969	0.00351944	0.584585	0.947222
ENSMUSG00000024150	1802.67	-0.219599	0.0114718	0.151356	Mcfd2		ENSMUSG00000030805	1933.1	-0.067951	0.0471016	0.707454	Stx4a				ENSMUSG00000012535	Tnpo3	2248.13	0.0449112	0.372587	0.787212	2003.39	0.00276414	0.909989	0.992082
ENSMUSG00000059811	2178.52	-0.215998	0.0114668	0.151356	Atl2		ENSMUSG00000109509	9.39199	-0.0101517	0.0464798	0.707454	NA				ENSMUSG00000012609	Ttll5	1433.72	0.0554865	0.282811	0.723808	1231.5	-0.0159112	0.501788	0.937162
ENSMUSG00000034926	5908.17	-0.240607	0.0115265	0.151735	Dhcr24		ENSMUSG00000070814	539.431	-0.0607146	0.0465492	0.707454	Zswim9				ENSMUSG00000012640	Zfp715	644.941	-0.183791	0.0153503	0.18014	671.938	0.0178519	0.39046	0.927289
ENSMUSG00000038280	2090.5	-0.230566	0.0115512	0.151735	Ostm1		ENSMUSG00000019779	17.6495	0.0143058	0.0467051	0.707454	Frk				ENSMUSG00000012705	Retn	12.6862	0.0332365	0.0447377	NA	9.38486	0.00354354	0.393764	0.927289
ENSMUSG00000031785	4657.56	-0.237387	0.011549	0.151735	Adgrg1		ENSMUSG00000044921	70.1767	0.0184613	0.0468923	0.707454	Rassf9				ENSMUSG00000012819	Cdh23	61.1243	-0.00287272	0.925425	0.989809	60.7946	0.0110953	0.368653	0.922081
ENSMUSG00000031842	103.927	0.272808	0.0115324	0.151735	Pde4c		ENSMUSG00000062866	1186.26	-0.0704898	0.0467416	0.707454	Phactr2				ENSMUSG00000012848	Rps5	10022.7	0.0497559	0.323724	0.759686	8416.11	-0.0364408	0.18187	0.864295
ENSMUSG00000015087	7764.35	0.155252	0.0116096	0.152376	Rabl6		ENSMUSG00000031442	6923.26	0.0741853	0.046678	0.707454	Mcf2l				ENSMUSG00000013033	Adgrl1	22880.6	0.00259315	0.976537	0.996908	23023.9	0.0481701	0.0575508	0.74085
ENSMUSG00000030898	2412.41	-0.23208	0.0116356	0.152592	Cckbr		ENSMUSG00000036199	5309.82	-0.0651206	0.0472762	0.707454	Ndufa13				ENSMUSG00000013076	Amotl1	2358.48	0.0354961	0.470177	0.844141	1974.94	-0.036159	0.17136	0.862632
ENSMUSG00000015937	2977.37	-0.15886	0.0116514	0.152674	Macroh2a1		ENSMUSG00000021733	666.489	0.0482005	0.0471454	0.707454	Slc4a7				ENSMUSG00000013089	Etv5	3357.23	0.0831367	0.135382	0.543436	2826.11	-0.0206792	0.407366	0.927289
ENSMUSG00000024393	17901.6	0.15783	0.0116819	0.152947	Prrc2a		ENSMUSG00000099564	14.8196	0.0126726	0.0473917	0.707454	Lrrc78				ENSMUSG00000013150	Gfod2	646.867	0.174083	0.017212	0.19292	540.878	0.00208442	0.919825	0.992082
ENSMUSG00000089911	1477.53	-0.236427	0.0117232	0.153292	Mfsd14a		ENSMUSG00000044037	720.721	0.0462854	0.0471462	0.707454	Als2cl				ENSMUSG00000013155	Enkd1	219.571	-0.0149083	0.73029	0.941548	198.224	-0.00726369	0.675922	0.962291
ENSMUSG00000021182	1550.22	-0.17872	0.0117274	0.153292	Ccdc88c		ENSMUSG00000043773	95.7984	0.026465	0.0464982	0.707454	1700048O20Rik				ENSMUSG00000013160	Atp6v0d1	6076.95	0.0225426	0.8687	0.979834	5159.72	-0.0491799	0.093369	0.801854
ENSMUSG00000087644	309.73	-0.260923	0.0117694	0.15359	Gm14703		ENSMUSG00000099681	224.696	-0.0377451	0.0464751	0.707454	NA				ENSMUSG00000013236	Ptprs	18723.6	0.00164522	0.923676	0.989699	18196.5	0.05945	0.0731505	0.771944
ENSMUSG00000024176	1650.63	-0.172616	0.0117689	0.15359	Sox8		ENSMUSG00000020477	919.184	-0.0644775	0.0471751	0.707454	Mrps24				ENSMUSG00000013275	Slc41a1	4242.27	-0.0218119	0.688225	0.932583	4149.92	0.0267148	0.242944	0.886974
ENSMUSG00000067365	857.075	-0.225078	0.0117901	0.153608	Tmem128		ENSMUSG00000022246	414.555	0.0518898	0.0473045	0.707454	Rai14				ENSMUSG00000013367	Iglon5	1974.19	-0.125025	0.0441237	0.316928	1937.93	0.00746336	0.780358	0.980371
ENSMUSG00000021730	1455.52	-0.240391	0.0117868	0.153608	Hcn1		ENSMUSG00000022296	20948	-0.0587153	0.0465207	0.707454	Baalc				ENSMUSG00000013419	Zbtb47	7598.07	0.170147	0.00882749	0.130814	6470.1	0.00852844	0.738395	0.972919
ENSMUSG00000078185	276.361	-0.223106	0.0118426	0.154166	Chml		ENSMUSG00000050299	155.044	-0.0257288	0.0470158	0.707454	NA				ENSMUSG00000013465	Nelfb	1521.75	0.0868892	0.11755	0.508417	1331.89	0.00471104	0.835421	0.985702
ENSMUSG00000025647	2213.11	-0.232964	0.0119082	0.154894	Shisa5		ENSMUSG00000022867	978.354	0.0633104	0.0473137	0.707454	Usp25				ENSMUSG00000013483	Card14	39.2097	-0.0547107	0.0879062	0.449169	47.6919	0.013483	0.237642	0.886207
ENSMUSG00000008845	111.299	0.264581	0.011931	0.155063	Cd163		ENSMUSG00000046160	8973.65	-0.0621227	0.0473655	0.707454	Olig1				ENSMUSG00000013495	Tmem175	1277.47	-0.0840302	0.133952	0.540685	1270.27	0.0106122	0.614985	0.95387
ENSMUSG00000015759	2342.42	-0.22284	0.0119554	0.155255	Cnih1		ENSMUSG00000036585	7519.17	-0.0578379	0.0464518	0.707454	Fgf1				ENSMUSG00000013523	Bcas1	32270.4	-0.0527047	0.240212	0.68036	28046.2	-0.061012	0.059909	0.74263
ENSMUSG00000027291	2513.77	0.167545	0.0120214	0.155858	Vps39		ENSMUSG00000115987	1886.95	-0.069353	0.0474716	0.707983	Vps28				ENSMUSG00000013539	Tango2	1717.98	0.0472915	0.355803	0.78127	1506.35	-0.00323586	0.873336	0.989644
ENSMUSG00000024948	2794.93	0.219032	0.0120141	0.155858	Map4k2		ENSMUSG00000070808	770.101	0.0622038	0.0475396	0.708421	Bicra				ENSMUSG00000013584	Aldh1a2	257.18	0.0418057	0.300891	0.739601	182.26	-0.0373444	0.0162367	0.510012
ENSMUSG00000036242	938.244	-0.251098	0.0121418	0.157291	Armh4		ENSMUSG00000020640	1732.53	0.0696648	0.0478104	0.711878	Itsn2				ENSMUSG00000013593	Ndufs2	7883.67	0.0428877	0.393816	0.800278	6589.15	-0.0480082	0.111176	0.813403
ENSMUSG00000064329	2777.44	-0.220554	0.0121873	0.15737	Scn1a		ENSMUSG00000116656	39.6439	0.0196567	0.0478657	0.712124	NA				ENSMUSG00000013622	Atraid	2414.75	-0.115156	0.0657837	0.392049	2441.63	0.020681	0.38731	0.927289
ENSMUSG00000028757	3863.85	-0.221857	0.0121653	0.15737	Ddost		ENSMUSG00000015804	1515.31	-0.0717674	0.047907	0.71216	Med28				ENSMUSG00000013629	Cad	886.739	0.12262	0.0561724	0.36106	757.384	0.00561319	0.797821	0.982
ENSMUSG00000040537	7241.08	-0.202058	0.0121678	0.15737	Adam22		ENSMUSG00000026259	8359.69	-0.0490543	0.0480867	0.713392	Ngef				ENSMUSG00000013646	Sh3bp5l	1664.59	0.214269	0.00567798	0.100578	1391.15	0.00858385	0.689264	0.964339
ENSMUSG00000029108	3602.1	-0.22597	0.0121825	0.15737	Pcdh7		ENSMUSG00000017707	12244.2	0.0357488	0.0481065	0.713392	Serinc3				ENSMUSG00000013662	Atad1	3672.48	-0.261028	0.00782458	0.122312	3942.04	0.0142626	0.44894	0.928711
ENSMUSG00000051373	828.56	-0.225981	0.0122162	0.157484	Plpp7		ENSMUSG00000059518	955.127	-0.0631203	0.0480505	0.713392	Znhit1				ENSMUSG00000013663	Pten	3702.88	0.0274331	0.572155	0.89062	3548.35	0.0397895	0.121327	0.818046
ENSMUSG00000038910	1396.66	0.211847	0.0122098	0.157484	Plcl2		ENSMUSG00000080775	24.0735	-0.0152479	0.0483722	0.714451	Gm6368				ENSMUSG00000013698	Pea15a	51631.3	-0.00720948	0.884832	0.982645	43817.6	-0.0443802	0.071285	0.770404
ENSMUSG00000075289	481.816	-0.197428	0.0122257	0.157484	Carns1		ENSMUSG00000085069	1942.54	-0.0529557	0.0482924	0.714451	Prdm16os				ENSMUSG00000013701	Timm23	905.886	-0.00592751	0.90127	0.984954	786.498	-0.0321753	0.195679	0.872721
ENSMUSG00000032252	791.662	-0.25127	0.0122552	0.157736	Glce		ENSMUSG00000022075	3893.95	0.0751812	0.0483727	0.714451	Rhobtb2				ENSMUSG00000013707	Tnfaip8l2	98.0905	0.0639715	0.144472	0.558664	91.5121	0.0164463	0.194365	0.872218
ENSMUSG00000031758	70.7074	0.249886	0.0122663	0.157752	Cdyl2		ENSMUSG00000021520	1846.45	-0.061702	0.0482777	0.714451	Uqcrb				ENSMUSG00000013736	Trnt1	614.979	0.0462309	0.363957	0.785358	589.391	0.0532867	0.0655955	0.759649
ENSMUSG00000073274	60.6449	0.149511	0.0122944	0.157986	NA		ENSMUSG00000044906	314.268	0.0356284	0.0483196	0.714451	4930503L19Rik				ENSMUSG00000013766	Ly6g6e	78.6762	-0.746177	0.000111869	0.00702924	90.1503	-0.00576739	0.683021	0.963327
ENSMUSG00000030682	5382.5	-0.214058	0.0123143	0.157988	Cdipt		ENSMUSG00000051851	1954.75	-0.0695778	0.0485674	0.714596	Rtl8c				ENSMUSG00000013787	Ehmt2	9658.77	0.12497	0.026001	0.243674	8434.39	0.013072	0.614036	0.95387
ENSMUSG00000040605	222	-0.250326	0.0123054	0.157988	Bace2		ENSMUSG00000031667	4616.19	-0.0621541	0.0484794	0.714596	Aktip				ENSMUSG00000013822	Elof1	1466.08	0.0169933	0.726966	0.940791	1245.66	-0.0416708	0.1317	0.834198
ENSMUSG00000019838	107.381	-0.254516	0.0123253	0.158002	Slc16a10		ENSMUSG00000020654	1942.41	0.042507	0.0485432	0.714596	Adcy3				ENSMUSG00000013833	Med16	2397.1	0.0895519	0.103374	0.480587	2089.48	0.00305251	0.902913	0.991453
ENSMUSG00000018604	113.138	0.2592	0.0123512	0.158127	Tbx3		ENSMUSG00000024084	356.843	0.0375128	0.0485772	0.714596	Qpct				ENSMUSG00000013846	St3gal1	932.67	-0.102288	0.0826841	0.437174	1010.11	0.0316878	0.128504	0.83264
ENSMUSG00000021852	359.259	-0.239076	0.0123648	0.158127	Slc35f4		ENSMUSG00000052920	178.573	0.0422823	0.0484405	0.714596	Prkg1				ENSMUSG00000013858	Tmem259	5722.88	-0.107491	0.0731431	0.41558	5899.9	0.042743	0.109035	0.811542
ENSMUSG00000033863	7398.81	0.165624	0.0123617	0.158127	Klf9		ENSMUSG00000047989	874.495	-0.0537413	0.0487278	0.716237	Ino80c				ENSMUSG00000013878	Rnf170	859.39	-0.0670014	0.212963	0.648148	849.837	0.0178075	0.43406	0.928711
ENSMUSG00000025956	333.46	-0.219106	0.0123987	0.158407	Mettl21a		ENSMUSG00000027399	28.4265	0.0159765	0.0487689	0.716266	Il1a				ENSMUSG00000013921	Clip3	13921.2	0.0601688	0.261705	0.701512	11935.4	-0.00866863	0.669398	0.961636
ENSMUSG00000026395	279.881	-0.249324	0.0124065	0.158407	Ptprc		ENSMUSG00000099686	7.85614	-0.00912816	0.0490824	0.716694	NA				ENSMUSG00000013936	Myl2	36.1501	0.00543084	0.810397	0.964232	24.8751	-0.0126666	0.0734685	0.771944
ENSMUSG00000032077	229.668	0.233567	0.0124264	0.158533	Bud13		ENSMUSG00000026202	9342.61	-0.0577803	0.0491034	0.716694	Tuba4a				ENSMUSG00000013973	Dedd	1132.16	0.0170086	0.729621	0.941523	993.264	-0.0137909	0.535358	0.942198
ENSMUSG00000063019	1703.45	-0.167435	0.0124918	0.159241	Manbal		ENSMUSG00000083307	97.1843	-0.0284835	0.0491097	0.716694	AA414768				ENSMUSG00000013974	Mcemp1	14.071	-0.00413627	0.79719	NA	13.0202	-0.00129423	0.800146	0.982
ENSMUSG00000036186	1414.19	-0.201417	0.0125151	0.159283	Dipk1b		ENSMUSG00000002871	1022.52	0.0532163	0.0491497	0.716694	Tpra1				ENSMUSG00000013997	Nit1	1014.88	0.0538968	0.296302	0.736276	869.41	-0.0103984	0.636665	0.956822
ENSMUSG00000052928	2135.91	0.167034	0.0125091	0.159283	Ctif		ENSMUSG00000074211	685.216	-0.0544673	0.0490016	0.716694	Sdhaf1				ENSMUSG00000014030	Pax5	11.5734	0.0117236	0.449131	NA	9.43495	0.00144782	0.765707	0.976427
ENSMUSG00000028807	94.9127	-0.237237	0.0125514	0.159618	Zbtb8a		ENSMUSG00000109362	91.7498	0.0184897	0.0490887	0.716694	NA				ENSMUSG00000014039	Prdm15	504.806	0.113699	0.0703918	0.405286	464.196	0.0467593	0.0701127	0.768521
ENSMUSG00000048721	108.005	-0.254865	0.0125737	0.159774	Fndc9		ENSMUSG00000108778	55.9818	-0.0231992	0.0491207	0.716694	NA				ENSMUSG00000014074	Rnf168	906.344	0.114574	0.0581252	0.367941	840.73	0.0374706	0.117485	0.81509
ENSMUSG00000033740	244.256	-0.23299	0.0126184	0.159914	St18		ENSMUSG00000062044	10959.4	0.056575	0.0488587	0.716694	Lmtk3				ENSMUSG00000014075	Dynlt2b	161.244	-0.0465971	0.294128	0.734514	157.65	0.00166427	0.917599	0.992082
ENSMUSG00000035168	1178.81	0.167815	0.0126248	0.159914	Tanc1		ENSMUSG00000021368	399.326	-0.0517669	0.0490485	0.716694	Tbc1d7				ENSMUSG00000014077	Chp1	4519.71	0.0346217	0.481853	0.849708	3879.08	-0.023182	0.302256	0.907241
ENSMUSG00000033446	160.985	-0.243366	0.0126234	0.159914	Lpar6		ENSMUSG00000027893	25991.8	-0.056997	0.0493733	0.717105	Ahcyl1				ENSMUSG00000014158	Trpv4	92.5164	0.0128576	0.700061	0.934264	93.4489	0.0176534	0.152861	0.849722
ENSMUSG00000033128	2548.25	0.158964	0.0126242	0.159914	Gga1		ENSMUSG00000015850	270.092	-0.0329279	0.0493117	0.717105	Adamtsl4				ENSMUSG00000014164	Klhl3	1861.19	0.254393	0.00160243	0.0437175	1558.38	0.0135704	0.532041	0.94218
ENSMUSG00000035683	31.042	-0.0808186	0.0126887	0.160597	Melk		ENSMUSG00000056832	215.914	0.0405893	0.0492355	0.717105	Ift56				ENSMUSG00000014177	Tvp23b	1001.85	-0.0516081	0.31171	0.748828	961.392	0.00528262	0.806688	0.982915
ENSMUSG00000027315	117.89	-0.146065	0.0127273	0.160702	Spint1		ENSMUSG00000036611	375.311	-0.0429696	0.0492973	0.717105	Eepd1				ENSMUSG00000014195	Dnajc7	3613.44	0.00993833	0.83784	0.971656	3214.7	-0.0105019	0.656163	0.961636
ENSMUSG00000027792	308.951	-0.240713	0.0127188	0.160702	Bche		ENSMUSG00000111792	25.9718	0.0159724	0.0493451	0.717105	NA				ENSMUSG00000014198	Zfp385c	10.2232	-0.0121844	0.44314	NA	8.72565	-0.00533463	0.27914	0.896783
ENSMUSG00000036503	4075.89	-0.230986	0.0127252	0.160702	Rnf13		ENSMUSG00000052748	216.34	0.0424045	0.0495443	0.71728	Swt1				ENSMUSG00000014226	Cacybp	1354.83	0.0221691	0.649794	0.921065	1229.84	0.00464837	0.818839	0.984452
ENSMUSG00000031209	853.155	0.205128	0.0128027	0.161519	Heph		ENSMUSG00000050552	1030.58	-0.0594474	0.0496152	0.71728	Lamtor4				ENSMUSG00000014232	Cluap1	534.388	0.00341414	0.944733	0.992926	490.077	0.00231191	0.900911	0.991199
ENSMUSG00000054469	1418.43	-0.227386	0.0128122	0.161519	Lclat1		ENSMUSG00000019880	512.649	0.0532076	0.0495689	0.71728	Rspo3				ENSMUSG00000014243	Zswim7	212.423	-0.0702315	0.17023	0.593312	192.774	-0.021141	0.21801	0.878016
ENSMUSG00000019960	1200.42	-0.201556	0.0128821	0.162143	Dusp6		ENSMUSG00000039016	2090.37	-0.0601517	0.0495265	0.71728	Timm8b				ENSMUSG00000014245	Pigl	170.334	-0.393301	0.00225769	0.0542549	180.041	-0.00375363	0.821908	0.984652
ENSMUSG00000025141	151.772	-0.250565	0.0128796	0.162143	Myadml2		ENSMUSG00000020572	1221.58	0.0725113	0.04962	0.71728	Nampt				ENSMUSG00000014294	Ndufa2	3009.5	0.0361174	0.568399	0.888757	2473.46	-0.0500056	0.0626537	0.749312
ENSMUSG00000022762	1185.66	-0.23021	0.0129018	0.162264	Ncam2		ENSMUSG00000087478	47.2227	-0.021719	0.0495459	0.71728	4930506C21Rik				ENSMUSG00000014301	Pam16	660.183	-0.0124905	0.791995	0.958466	568.677	-0.0299804	0.163688	0.859632
ENSMUSG00000030583	1938.73	0.194898	0.0129674	0.162847	Sipa1l3		ENSMUSG00000039831	722.04	0.0444368	0.0497137	0.71807	Arhgap29				ENSMUSG00000014303	Glis2	709.187	0.00063289	0.990584	0.998692	646.015	-0.000145772	0.998088	0.999787
ENSMUSG00000026181	2689.95	0.165582	0.0129686	0.162847	Ppm1f		ENSMUSG00000074971	118.231	0.0294612	0.0498227	0.718625	Fibin				ENSMUSG00000014313	Cox6c	12269.1	0.0418008	0.485844	0.851108	10350.5	-0.0438336	0.112693	0.813403
ENSMUSG00000032487	238.12	-0.24424	0.0129926	0.16302	Ptgs2		ENSMUSG00000087541	55.6377	-0.0218758	0.0498529	0.718625	NA				ENSMUSG00000014329	Bicc1	315.572	-0.0061975	0.890762	0.983846	304.147	0.0177949	0.376026	0.924912
ENSMUSG00000096753	73.8558	-0.214074	0.0130589	0.163723	Fam181a		ENSMUSG00000020272	341.062	-0.0413705	0.0498697	0.718625	Stk10				ENSMUSG00000014349	Ube2z	2541.2	0.0429047	0.395382	0.800548	2164.53	-0.0197331	0.392557	0.927289
ENSMUSG00000097756	264.95	0.226817	0.013096	0.16406	A730056A06Rik		ENSMUSG00000023021	1439.54	0.0500409	0.0499923	0.718968	Cers5				ENSMUSG00000014353	Tmem87b	1234.55	-0.177823	0.0246641	0.23828	1311.94	0.0119638	0.485979	0.933921
ENSMUSG00000024339	458.322	-0.221373	0.0131177	0.164203	Tap2		ENSMUSG00000071984	156.623	0.0337778	0.0500111	0.718968	Fndc1				ENSMUSG00000014355	Anapc1	2480.46	0.00487147	0.920577	0.989333	2344.51	0.018427	0.386497	0.927289
ENSMUSG00000005501	870.566	0.184687	0.0131461	0.1643	Usp40		ENSMUSG00000034653	523.209	0.0513975	0.0499371	0.718968	Ythdc2				ENSMUSG00000014361	Mertk	4737.62	0.141293	0.0404172	0.305187	4465.98	0.0777863	0.0193767	0.553259
ENSMUSG00000063873	6250.87	-0.199959	0.0131441	0.1643	Slc24a3		ENSMUSG00000004665	287.251	0.0487827	0.0500507	0.718974	Cnn2				ENSMUSG00000014402	Tsg101	1610.23	0.0306553	0.500106	0.859262	1407.86	-0.00949494	0.672245	0.961636
ENSMUSG00000032243	86.9805	-0.208381	0.0131576	0.164316	Itga11		ENSMUSG00000038375	37662.6	-0.090777	0.0501533	0.719884	Trp53inp2				ENSMUSG00000014418	Hps5	928.503	0.0137569	0.775274	0.952208	825.358	-0.0071866	0.741551	0.972919
ENSMUSG00000063765	823.845	-0.207175	0.0131868	0.164552	Chadl		ENSMUSG00000028251	322.275	-0.0415461	0.0502007	0.720001	Tstd3				ENSMUSG00000014426	Map3k4	1307.01	0.105075	0.084384	0.439976	1155.45	0.0209395	0.356656	0.919666
ENSMUSG00000024773	1970.43	0.17543	0.0132051	0.164651	Atg2a		ENSMUSG00000038467	6356.83	-0.0639743	0.0504044	0.72012	Chmp4b				ENSMUSG00000014444	Piezo1	411.743	0.0798624	0.146718	0.560441	395.701	0.0313433	0.0783982	0.775694
ENSMUSG00000028412	4794.57	-0.20919	0.0132608	0.165217	Slc44a1		ENSMUSG00000026932	13909.6	-0.0552726	0.0504693	0.72012	Nacc2				ENSMUSG00000014470	Rnf166	1072.99	0.0826466	0.13922	0.549851	930.108	-6.73205e-05	0.995071	0.99941
ENSMUSG00000017760	5370.13	-0.184726	0.0132845	0.165382	Ctsa		ENSMUSG00000029802	880.69	0.0293791	0.0502889	0.72012	Abcg2				ENSMUSG00000014496	Ankrd28	2391.09	-0.03563	0.496446	0.857311	2217.53	-0.00210807	0.929073	0.992082
ENSMUSG00000042846	1223.91	-0.235771	0.0132989	0.165433	Lrrtm3		ENSMUSG00000053358	73.8179	-0.0280799	0.0503956	0.72012	NA				ENSMUSG00000014498	Ankrd52	1890.98	0.128804	0.0469359	0.328551	1618.33	0.00613955	0.774835	0.979718
ENSMUSG00000027424	315.239	0.205432	0.0133489	0.165926	Mgme1		ENSMUSG00000019856	857.189	0.0601917	0.050471	0.72012	Fam184a				ENSMUSG00000014503	Pkd2l2	47.8237	-0.0474448	0.101047	0.476289	48.0125	-0.00675703	0.512619	0.938333
ENSMUSG00000061576	8706.31	-0.217597	0.0133775	0.165926	Dpp6		ENSMUSG00000021993	707.531	-0.056674	0.0503627	0.72012	Mipep				ENSMUSG00000014504	Srp19	956.361	0.0309178	0.587663	0.89818	857.221	0.000903735	0.965118	0.995139
ENSMUSG00000063931	641.203	0.194025	0.0133648	0.165926	Pepd		ENSMUSG00000032174	8018.03	0.0568327	0.0504838	0.72012	Icam5				ENSMUSG00000014547	Wdfy2	1285.29	-0.00194196	0.966585	0.996085	1209.23	0.0172943	0.461925	0.930532
ENSMUSG00000040420	419.595	-0.242624	0.0133905	0.165926	Cdh18		ENSMUSG00000030796	256.381	0.0476556	0.050529	0.720205	Tead2				ENSMUSG00000014550	Rbsn	1634.36	0.0998535	0.08681	0.446931	1384.73	-0.0107144	0.65853	0.961636
ENSMUSG00000022661	2447.53	-0.234535	0.0133848	0.165926	Cd200		ENSMUSG00000034871	19.9003	-0.0140474	0.0506921	0.720291	Fam151a				ENSMUSG00000014551	Mrps25	1106.97	0.0318812	0.520277	0.868732	915.423	-0.0558611	0.0635406	0.753377
ENSMUSG00000020811	5572.29	-0.20095	0.0134142	0.165962	Wscd1		ENSMUSG00000019868	951.165	-0.0625084	0.050588	0.720291	Vta1				ENSMUSG00000014554	Dguok	318.294	0.00216064	0.961902	0.995849	292.32	0.00347112	0.84654	0.987714
ENSMUSG00000025189	3878	-0.194089	0.0134055	0.165962	Cnnm1		ENSMUSG00000046186	94.6463	0.0251534	0.0506446	0.720291	Cd109				ENSMUSG00000014592	Camta1	5540.87	-0.00898785	0.849221	0.975818	4946.49	-0.0152386	0.490571	0.935526
ENSMUSG00000026042	324.708	0.214507	0.0134524	0.166306	Col5a2		ENSMUSG00000046111	785.19	0.060146	0.0506785	0.720291	Cep295				ENSMUSG00000014599	Csf1	855.781	-0.379553	0.00152841	0.0426458	985.84	0.0190068	0.250615	0.888711
ENSMUSG00000029672	2624.34	-0.197302	0.0134691	0.166339	Fam3c		ENSMUSG00000114832	9.81796	-0.0100496	0.0507757	0.720363	Gm21388				ENSMUSG00000014601	Strip1	2553.59	0.0534405	0.290215	0.730673	2244.84	0.00171705	0.941396	0.992994
ENSMUSG00000121584	822.733	-0.183997	0.0134819	0.166339	Tmem276		ENSMUSG00000049537	9.09479	0.00686063	0.0507518	0.720363	Tecrl				ENSMUSG00000014602	Kif1a	79537.4	0.0507723	0.39048	0.798204	67622.3	-0.0419485	0.167687	0.862061
ENSMUSG00000036452	2629.61	0.162999	0.0134864	0.166339	Arhgap26		ENSMUSG00000039372	578.061	0.0600331	0.0509808	0.720993	Marchf4				ENSMUSG00000014603	Alx3	30.8244	-0.000527158	0.980643	0.996908	36.2945	0.0125812	0.122711	0.822459
ENSMUSG00000047767	686.828	0.206678	0.0135189	0.166611	Atg16l2		ENSMUSG00000026941	63.2511	0.0232072	0.051027	0.720993	Mamdc4				ENSMUSG00000014606	Slc25a11	2569.15	0.0331249	0.496243	0.857311	2221.46	-0.0148654	0.523433	0.940044
ENSMUSG00000038352	71.4312	-0.177175	0.0136222	0.167643	Arl5c		ENSMUSG00000061322	344.49	-0.0429279	0.050957	0.720993	Dnai1				ENSMUSG00000014633	Cmc2	295.402	0.0132967	0.766585	0.949597	251.562	-0.0165599	0.348185	0.917572
ENSMUSG00000113029	971.228	0.200298	0.0136237	0.167643	NA		ENSMUSG00000021371	2015.79	-0.0586781	0.0508872	0.720993	Mcur1				ENSMUSG00000014668	Chfr	1207.12	0.0186436	0.701033	0.934264	1111.46	0.0104511	0.615873	0.95387
ENSMUSG00000039286	581.835	0.185838	0.0137572	0.168927	Fndc3b		ENSMUSG00000034574	3049.04	-0.0710108	0.0510559	0.720993	Daam1				ENSMUSG00000014748	Tex261	2321.31	-0.0561393	0.278782	0.718681	2225.47	0.00446841	0.835038	0.985584
ENSMUSG00000117465	341.14	0.0438862	0.0137482	0.168927	NA		ENSMUSG00000023046	1060.16	-0.0695507	0.0509268	0.720993	Igfbp6				ENSMUSG00000014763	Fam120b	1405.29	0.0388735	0.438897	0.827028	1310.13	0.028607	0.244006	0.88725
ENSMUSG00000024560	1466.4	0.170686	0.0137597	0.168927	Cxxc1		ENSMUSG00000020100	984.918	0.0374076	0.0511688	0.721476	Slc29a3				ENSMUSG00000014767	Tbp	477.266	-0.0176503	0.710462	0.93544	478.007	0.0471582	0.0854878	0.789624
ENSMUSG00000027475	2224.63	0.169774	0.0137877	0.16914	Kif3b		ENSMUSG00000120104	126.037	-0.0318513	0.051146	0.721476	4122401K19Rik				ENSMUSG00000014769	Psmb1	3293.05	0.00707634	0.884226	0.98248	2823.68	-0.0351135	0.167863	0.862061
ENSMUSG00000026463	6914.76	-0.208519	0.0138832	0.170181	Atp2b4		ENSMUSG00000030088	6712.75	-0.0602331	0.0514086	0.722944	Aldh1l1				ENSMUSG00000014771	Pdcd2	232.497	-0.0508234	0.2903	0.730673	214.648	-0.0115254	0.497274	0.936406
ENSMUSG00000067787	2288	-0.183804	0.013913	0.170231	Blcap		ENSMUSG00000035245	1669.86	0.0474569	0.0513961	0.722944	Eogt				ENSMUSG00000014773	Dll1	175.202	-0.157274	0.0318586	0.269885	200.624	0.0274336	0.106349	0.811485
ENSMUSG00000027695	523.385	0.187563	0.0139009	0.170231	Pld1		ENSMUSG00000005575	5605.25	-0.0638988	0.0514092	0.722944	Ube2m				ENSMUSG00000014776	Nol3	912.069	-0.0038096	0.935239	0.991836	778.377	-0.0351958	0.139346	0.836831
ENSMUSG00000048899	343.36	-0.213713	0.0139193	0.170231	Rimkla		ENSMUSG00000021880	24.4317	-0.0146058	0.0514306	0.722944	Rnase6				ENSMUSG00000014778	Fhod1	199.462	0.0155042	0.728525	0.940946	193.495	0.0204985	0.224864	0.882252
ENSMUSG00000021880	25.2881	-0.0556993	0.0139527	0.17051	Rnase6		ENSMUSG00000031075	113.691	0.0249774	0.0516037	0.724823	Ano1				ENSMUSG00000014782	Plekhg4	104.881	0.879019	1.11621e-05	0.00118765	76.3871	0.0116319	0.202406	0.873737
ENSMUSG00000040396	1141.54	-0.215176	0.0139908	0.170845	Abhd13		ENSMUSG00000025422	60220.9	0.0692659	0.051712	0.725788	Agap2				ENSMUSG00000014786	Slc9a5	1428.79	-0.0253552	0.604144	0.902399	1415.34	0.0425296	0.12645	0.830206
ENSMUSG00000038633	3690.96	-0.214105	0.0140255	0.171137	Degs1		ENSMUSG00000074649	2577.03	-0.05645	0.0520347	0.726302	Mmp24os1				ENSMUSG00000014791	Elmo3	74.5171	0.00985165	0.776876	0.952779	64.3611	-0.00344164	0.76869	0.978071
ENSMUSG00000025931	25378	0.197198	0.0140676	0.171388	Paqr8		ENSMUSG00000083889	46.4241	0.0193827	0.0520654	0.726302	NA				ENSMUSG00000014813	Stc1	92.2615	-0.124012	0.0350707	0.282263	116.618	0.0475016	0.0159945	0.50846
ENSMUSG00000048572	104.643	-0.105859	0.0140603	0.171388	Tmem252		ENSMUSG00000062949	380.119	0.0397777	0.0519194	0.726302	Atp11c				ENSMUSG00000014837	Matcap1	936.922	0.064073	0.226926	0.666001	808.276	-0.00208719	0.91397	0.992082
ENSMUSG00000091780	162.337	-0.236436	0.0141482	0.172239	Sco2		ENSMUSG00000035637	534.486	-0.0554657	0.0520297	0.726302	Grhpr				ENSMUSG00000014846	Tppp3	1001.98	0.00341524	0.943071	0.992926	895.133	-0.00936161	0.673281	0.961802
ENSMUSG00000059089	26.7012	-0.0444596	0.0141628	0.172285	Fcgr4		ENSMUSG00000030811	2692.01	0.0732717	0.0519556	0.726302	Fbxl19				ENSMUSG00000014850	Msh3	555.168	0.0179717	0.704978	0.934507	503.74	0.00501544	0.805244	0.982796
ENSMUSG00000071719	1011.34	0.16791	0.0141805	0.17237	Nalf2		ENSMUSG00000031068	2021.87	-0.0672583	0.0518397	0.726302	Glrx3				ENSMUSG00000014852	Adamts13	36.7642	-0.0213367	0.410444	0.81148	36.4148	-0.00131306	0.879332	0.990476
ENSMUSG00000029602	3087.48	0.198341	0.0142164	0.172412	Rasal1		ENSMUSG00000001666	448.195	-0.0487941	0.0520301	0.726302	Ddt				ENSMUSG00000014856	Tmem208	851.581	-0.0918659	0.114519	0.502499	808.841	-0.00899432	0.685258	0.963327
ENSMUSG00000039542	10399	-0.201676	0.0142013	0.172412	Ncam1		ENSMUSG00000038965	5867.34	-0.0602959	0.052026	0.726302	Ube2l3				ENSMUSG00000014859	E2f4	894.935	0.0477201	0.346818	0.775273	781.387	-0.00164033	0.932745	0.992188
ENSMUSG00000033581	55.3967	-0.106844	0.0142121	0.172412	Igf2bp2		ENSMUSG00000030168	3615.17	0.0515108	0.0521664	0.727159	Adipor2				ENSMUSG00000014867	Surf4	3384.07	-0.13361	0.0478038	0.33119	3533.35	0.0185284	0.358946	0.919667
ENSMUSG00000045589	6878.67	-0.224184	0.0142357	0.172514	Frrs1l		ENSMUSG00000015668	826.114	-0.0626463	0.0522975	0.727677	Pdzd11				ENSMUSG00000014873	Surf2	655.329	-0.00253998	0.95486	0.994028	594.701	-0.00150692	0.887259	0.990663
ENSMUSG00000022577	7069.22	-0.165045	0.0142927	0.173074	Ly6h		ENSMUSG00000028028	319.771	0.0407506	0.0523298	0.727677	Alpk1				ENSMUSG00000014905	Dnajb9	1326.45	-0.300583	0.00523599	0.095943	1575.19	0.0364937	0.0580069	0.74263
ENSMUSG00000036270	1877.14	0.185333	0.0143117	0.173172	Edc4		ENSMUSG00000044254	158.154	-0.0379924	0.0523788	0.727677	Pcsk9				ENSMUSG00000014907	Naf1	549.818	0.00112676	0.981262	0.996908	484.507	-0.0120819	0.51643	0.939938
ENSMUSG00000045730	84.9515	-0.221994	0.0143258	0.173211	Adrb2		ENSMUSG00000020090	40.4578	0.0206983	0.0522907	0.727677	Npffr1				ENSMUSG00000014932	Yes1	1127.19	0.0100622	0.801487	0.961536	995.741	-0.0065674	0.718007	0.967622
ENSMUSG00000047759	55.7512	-0.0994512	0.0143778	0.173709	Hs3st3a1		ENSMUSG00000071528	4319.65	-0.0486809	0.052402	0.727677	Atp5mk				ENSMUSG00000014956	Ppp1cb	5510.71	0.0123197	0.78838	0.957866	4977.15	0.000582834	0.97642	0.996742
ENSMUSG00000020921	972.901	-0.2031	0.0144176	0.174058	Tmem101		ENSMUSG00000043015	203.168	0.0376825	0.052782	0.729165	Nemp2				ENSMUSG00000014959	Gorasp2	2374.89	-0.136489	0.0282472	0.254703	2267.97	-0.0117181	0.624295	0.955096
ENSMUSG00000035212	1348.2	-0.210184	0.0144392	0.174187	Leprot		ENSMUSG00000027834	6886.69	0.0415107	0.0530656	0.729165	Serpini1				ENSMUSG00000014980	Tsen15	424.914	-0.0373509	0.440747	0.82846	394.586	-0.00603941	0.762187	0.975083
ENSMUSG00000032733	364.619	-0.201665	0.0145304	0.175017	Snx33		ENSMUSG00000063882	5933.63	-0.0636769	0.0529987	0.729165	Uqcrh				ENSMUSG00000015002	Efr3a	3599.57	0.108634	0.0626811	0.383437	3084.32	-0.00211305	0.926307	0.992082
ENSMUSG00000025169	297.319	-0.227174	0.0145409	0.175017	Ogfod3		ENSMUSG00000028454	779.883	0.0411617	0.0527432	0.729165	Pigo				ENSMUSG00000015013	Trappc2l	908.46	-0.0403821	0.424205	0.818601	801.005	-0.032692	0.168946	0.862061
ENSMUSG00000024236	668.983	0.185146	0.0145207	0.175017	Svil		ENSMUSG00000060419	105.333	-0.0305449	0.0529633	0.729165	NA				ENSMUSG00000015016	Acsf3	606.418	0.00556166	0.907815	0.987583	505.404	-0.0528619	0.0599558	0.74263
ENSMUSG00000075232	2298.37	0.167196	0.0146369	0.176025	Amd1		ENSMUSG00000029149	26.336	0.016118	0.0527694	0.729165	Krtcap3				ENSMUSG00000015023	Ddx19a	674.598	0.0330276	0.520657	0.868732	595.299	-0.00508408	0.81814	0.984423
ENSMUSG00000023972	515.236	-0.226503	0.0146467	0.176025	Ptk7		ENSMUSG00000029461	10368.6	-0.0726652	0.0529857	0.729165	Fam168a				ENSMUSG00000015027	Galns	325.247	-0.0884885	0.098684	0.472546	340.664	0.0131904	0.436938	0.928711
ENSMUSG00000079056	7015.7	-0.161546	0.0146618	0.176074	Kcnip3		ENSMUSG00000034932	630.653	-0.0464475	0.0529107	0.729165	Mrpl54				ENSMUSG00000015053	Gata2	159.296	0.0106239	0.747246	0.945197	169.772	0.0248739	0.0565846	0.737208
ENSMUSG00000074738	846.914	-0.191593	0.0147022	0.176427	Fndc10		ENSMUSG00000017765	2011.77	0.0482636	0.0530135	0.729165	Slc12a4				ENSMUSG00000015083	C8g	37.7526	-0.00226407	0.925307	0.989809	35.0107	0.000903978	0.923921	0.992082
ENSMUSG00000033981	9684.98	-0.199169	0.0147362	0.17668	Gria2		ENSMUSG00000021876	1339.89	0.0460628	0.0525612	0.729165	Rnase4				ENSMUSG00000015085	Entpd2	525.206	-0.06204	0.186554	0.61593	531.29	0.00758535	0.644571	0.95904
ENSMUSG00000049281	3455.76	-0.188579	0.0147455	0.17668	Scn3b		ENSMUSG00000032397	433.916	-0.0561507	0.0530063	0.729165	Tipin				ENSMUSG00000015087	Rabl6	7764.35	0.155252	0.0116096	0.152376	6714.57	0.0159771	0.544632	0.942453
ENSMUSG00000074754	317.435	-0.202837	0.0147731	0.176746	Smim26		ENSMUSG00000021577	13159.5	-0.0739339	0.0527859	0.729165	Sdha				ENSMUSG00000015090	Ptgds	35392	0.1278	0.0400436	0.303176	30153.4	0.00609881	0.860505	0.988379
ENSMUSG00000060681	3601.6	-0.185787	0.0147658	0.176746	Slc9a6		ENSMUSG00000020573	189.335	0.0380277	0.0530554	0.729165	Pik3cg				ENSMUSG00000015092	Edf1	3536.94	-0.0259873	0.589478	0.898269	3050.87	-0.0632814	0.0650983	0.756469
ENSMUSG00000031492	57.1183	-0.0972764	0.0148333	0.177068	Chrnb3		ENSMUSG00000023939	303.971	-0.0451237	0.0528542	0.729165	Mrpl14				ENSMUSG00000015093	Clic3	12.3096	-0.00924316	0.571495	NA	12.1399	-0.00104827	0.845891	0.987714
ENSMUSG00000058441	6953.1	0.161305	0.0148295	0.177068	Panx2		ENSMUSG00000021556	1886.28	0.0426661	0.0531487	0.729761	Golm1				ENSMUSG00000015094	Npdc1	9421.38	-0.10533	0.101794	0.47806	9254	0.00576677	0.797151	0.982
ENSMUSG00000117901	342.732	-0.216379	0.0148321	0.177068	NA		ENSMUSG00000049598	15.7536	-0.0126866	0.0537881	0.731008	Vsig8				ENSMUSG00000015095	Fbxw5	4199.66	0.0791105	0.136721	0.545245	3562.03	-0.0204484	0.409733	0.927289
ENSMUSG00000023274	171.545	-0.0473531	0.0148468	0.177096	Cd4		ENSMUSG00000041710	113.886	0.0260897	0.0538804	0.731008	Trpc5				ENSMUSG00000015112	Slc25a13	58.4862	-0.0356703	0.270392	0.711009	60.1226	0.002854	0.812229	0.983727
ENSMUSG00000002006	8028.6	0.141265	0.0148626	0.177153	Pdzd4		ENSMUSG00000040998	1436.58	0.0375021	0.0534504	0.731008	Npnt				ENSMUSG00000015120	Ube2i	2219.01	-0.00996439	0.835835	0.970988	2100.8	0.0173281	0.45881	0.929681
ENSMUSG00000045062	209.19	-0.227941	0.0149043	0.177517	Pcdhb7		ENSMUSG00000069072	2760.06	0.0373136	0.0536368	0.731008	Slc7a14				ENSMUSG00000015126	Tsr3	671.351	-0.0211689	0.653475	0.922054	607.237	-0.0120936	0.561254	0.944207
ENSMUSG00000003458	2848.29	-0.202393	0.0149279	0.177535	Ncstn		ENSMUSG00000028964	2421.87	-0.0492943	0.0536266	0.731008	Park7				ENSMUSG00000015127	Unkl	644.47	0.0402934	0.424166	0.818601	577.763	0.00690876	0.744815	0.973209
ENSMUSG00000008384	194.92	-0.229001	0.0149281	0.177535	Sertad1		ENSMUSG00000090086	752.18	0.0274844	0.0538189	0.731008	AI480526				ENSMUSG00000015133	Lrrk1	192.106	-0.0288202	0.516371	0.867181	219.306	0.244012	0.00734865	0.351051
ENSMUSG00000034445	556.773	-0.220323	0.014943	0.177581	Cyb561a3		ENSMUSG00000045962	17736.9	-0.0632081	0.053878	0.731008	Wnk1				ENSMUSG00000015134	Aldh1a3	27.0372	-0.0134421	0.546436	0.880387	25.686	-0.00254769	0.75986	0.974913
ENSMUSG00000061232	1509.02	-0.198565	0.01499	0.177874	H2-K1		ENSMUSG00000035863	18713.2	0.083784	0.0539458	0.731008	Palm				ENSMUSG00000015143	Actn1	2464.92	-0.0665262	0.214166	0.650198	2472.83	0.0284352	0.249542	0.888466
ENSMUSG00000025227	1184.59	-0.192731	0.0149825	0.177874	Mfsd13a		ENSMUSG00000003072	6087.36	-0.0674845	0.0535189	0.731008	Atp5f1d				ENSMUSG00000015149	Sirt2	19388.8	0.0531842	0.298105	0.737287	16115	-0.0380375	0.129734	0.833332
ENSMUSG00000046873	633.522	-0.223236	0.0150035	0.177902	Mbtps2		ENSMUSG00000025140	101.512	-0.029568	0.0536279	0.731008	Pycr1				ENSMUSG00000015165	Hnrnpl	6560.32	-0.12172	0.0412449	0.308432	6050.56	-0.0286168	0.249486	0.888466
ENSMUSG00000006464	1864.81	0.154552	0.0150382	0.178181	Bbs1		ENSMUSG00000021550	294.495	-0.0434929	0.0537605	0.731008	Qng1				ENSMUSG00000015176	Nolc1	1208.37	0.0571045	0.276816	0.717368	1043.17	-0.00907386	0.681735	0.962991
ENSMUSG00000022678	2265.49	0.187543	0.0151612	0.179505	Nde1		ENSMUSG00000035597	1655.22	0.0461018	0.0537432	0.731008	Prpf39				ENSMUSG00000015189	Casd1	1902.3	-0.35547	0.00182114	0.0470515	2143.92	0.0203731	0.280306	0.896971
ENSMUSG00000029467	25991.9	-0.203849	0.0152091	0.179797	Atp2a2		ENSMUSG00000023048	983.711	-0.0546007	0.0539568	0.731008	Prr13				ENSMUSG00000015202	Cnksr3	434.836	0.0449197	0.373377	0.787456	387.278	0.00409135	0.827615	0.984652
ENSMUSG00000031028	6771.42	0.167921	0.0152196	0.179797	Tub		ENSMUSG00000055024	1939.12	0.0597721	0.0534626	0.731008	Ep300				ENSMUSG00000015214	Mtmr1	1303.17	0.0752982	0.168645	0.591318	1132.3	-0.000886352	0.969364	0.995139
ENSMUSG00000097119	813.263	0.199324	0.0151989	0.179797	B230354K17Rik		ENSMUSG00000022498	1094.8	0.0357738	0.0533759	0.731008	Txndc11				ENSMUSG00000015217	Hmgb3	700.788	-0.0758113	0.166451	0.588646	642.822	-0.020226	0.307989	0.907241
ENSMUSG00000068040	3524.55	-0.201404	0.0152472	0.179851	Tm9sf4		ENSMUSG00000002768	1946.67	-0.0537406	0.0537527	0.731008	Mea1				ENSMUSG00000015222	Map2	41103.2	0.0436925	0.38679	0.796024	36224.5	0.00146025	0.968857	0.995139
ENSMUSG00000029103	7230.78	-0.197336	0.0152583	0.179851	Lrpap1		ENSMUSG00000051599	31.0834	-0.0149087	0.0533165	0.731008	Pcdhb2				ENSMUSG00000015224	Cyp2j9	3658.77	0.0792371	0.155314	0.572066	3077.26	-0.00997523	0.672541	0.961652
ENSMUSG00000040006	792.236	-0.212797	0.0153031	0.179851	Ginm1		ENSMUSG00000056153	405.767	0.0475494	0.0537092	0.731008	Socs6				ENSMUSG00000015243	Abca1	2030.54	-0.0701185	0.175501	0.601535	2213.5	0.0433277	0.0564769	0.736327
ENSMUSG00000045201	325.728	-0.198248	0.0152706	0.179851	Lrrc3b		ENSMUSG00000003184	660.139	0.0414424	0.0540387	0.731576	Irf3				ENSMUSG00000015247	Nipsnap3b	322.182	-0.00353357	0.93649	0.991836	280.846	-0.0163128	0.375532	0.924541
ENSMUSG00000057058	88.4092	-0.197886	0.0152933	0.179851	Skap1		ENSMUSG00000038349	773.451	0.0611223	0.0549466	0.732438	Plcl1				ENSMUSG00000015289	Lage3	475.84	-0.0511991	0.317664	0.754453	416.285	-0.0418556	0.0874726	0.79696
ENSMUSG00000024308	1312.94	-0.201382	0.0152661	0.179851	Tapbp		ENSMUSG00000009633	193.407	0.0272269	0.0552802	0.732438	G0s2				ENSMUSG00000015290	Ubl4a	2353.8	0.0221615	0.6142	0.907256	2024.24	-0.028565	0.244137	0.88725
ENSMUSG00000025429	156.102	-0.226291	0.0152969	0.179851	Pstpip2		ENSMUSG00000068394	152.241	0.0370173	0.0546889	0.732438	Cep152				ENSMUSG00000015291	Gdi1	14066.5	0.0275658	0.662857	0.924101	12045	-0.0223902	0.315138	0.907362
ENSMUSG00000060657	6912.47	0.161437	0.0153261	0.179988	Marf1		ENSMUSG00000079043	91.6524	-0.0300544	0.0549638	0.732438	Fastkd5				ENSMUSG00000015305	Sash1	11553	-0.0123212	0.765563	0.949356	8811.98	-0.546754	1.07582e-05	0.00372357
ENSMUSG00000012640	644.941	-0.183791	0.0153503	0.18014	Zfp715		ENSMUSG00000025255	297.261	0.0501621	0.054619	0.732438	Zfhx4				ENSMUSG00000015312	Gadd45b	260.452	-0.398738	0.00541612	0.0982288	260.942	-0.0194053	0.184283	0.864573
ENSMUSG00000029250	1803.1	0.155999	0.0154233	0.180599	Polr2b		ENSMUSG00000027952	1401.98	-0.0626915	0.0548667	0.732438	Pmvk				ENSMUSG00000015314	Slamf6	15.2028	-0.00791694	0.664021	NA	14.9085	0.000796309	0.894381	0.990918
ENSMUSG00000001300	1578.32	-0.208237	0.0154207	0.180599	Efnb2		ENSMUSG00000066090	27.118	0.0143456	0.0545836	0.732438	Insl5				ENSMUSG00000015335	Zdhhc12	278.368	-0.30874	0.00460729	0.0876429	315.479	0.0252348	0.190276	0.86913
ENSMUSG00000048546	886.49	-0.222721	0.0154139	0.180599	Tob2		ENSMUSG00000055296	2607.28	0.0435457	0.0548271	0.732438	Tmem245				ENSMUSG00000015337	Endog	407.227	0.00334362	0.942758	0.992926	340.09	-0.0360364	0.102192	0.808675
ENSMUSG00000022568	3801.53	0.153073	0.015456	0.180849	Scrib		ENSMUSG00000085565	214.349	-0.0407824	0.0549017	0.732438	NA				ENSMUSG00000015340	Cybb	96.4946	-0.75366	0.00236398	0.055895	99.7173	-0.0155309	0.0955567	0.803085
ENSMUSG00000000753	726.32	-0.207235	0.0154746	0.180934	Serpinf1		ENSMUSG00000052040	5652.53	0.0681825	0.0549398	0.732438	Klf13				ENSMUSG00000015341	Golga7	7044.31	-0.00574794	0.903535	0.985876	6126.18	-0.0230972	0.276846	0.895707
ENSMUSG00000024081	1180.06	0.16728	0.0154891	0.18097	Cebpz		ENSMUSG00000038738	25228.5	0.0630148	0.0543567	0.732438	Shank1				ENSMUSG00000015342	Xk	493.057	-0.144566	0.0369055	0.290454	551.962	0.0228898	0.171024	0.862632
ENSMUSG00000035666	1387.72	0.160786	0.0155405	0.181103	Gtf3c4		ENSMUSG00000030591	2462.32	-0.0666734	0.0551542	0.732438	Psmd8				ENSMUSG00000015354	Pcolce2	189.38	-0.0302272	0.48364	0.850755	202.048	0.0328144	0.0814017	0.781878
ENSMUSG00000027999	642.326	-0.192565	0.0155458	0.181103	Pla2g12a		ENSMUSG00000025584	1804.59	-0.0629898	0.0549305	0.732438	Pde8a				ENSMUSG00000015355	Cd48	39.7783	-0.0546246	0.0419535	0.310922	41.4736	-0.00484055	0.54713	0.942453
ENSMUSG00000053007	126.987	-0.220921	0.0155295	0.181103	Creb5		ENSMUSG00000030701	36957.3	-0.0712333	0.0551775	0.732438	Plekhb1				ENSMUSG00000015357	Clpx	876.598	0.0664914	0.210167	0.645411	759.01	-0.0050515	0.814415	0.984423
ENSMUSG00000032116	1521.49	-0.215152	0.0155335	0.181103	Stt3a		ENSMUSG00000055078	2380.49	0.0506935	0.0552608	0.732438	Gabra5				ENSMUSG00000015363	Trabd	711.701	-0.00413394	0.930057	0.990637	653.791	0.00305061	0.889434	0.9907
ENSMUSG00000017548	1166.24	0.17428	0.0155762	0.181324	Suz12		ENSMUSG00000052629	110.675	-0.0298359	0.0552033	0.732438	NA				ENSMUSG00000015377	Dennd6b	2149.92	0.012374	0.770773	0.950574	2020.85	0.0127643	0.461056	0.929924
ENSMUSG00000033965	2553.47	-0.199209	0.0156007	0.181355	Slc16a2		ENSMUSG00000030842	3279.52	-0.0664131	0.0546396	0.732438	Lamtor1				ENSMUSG00000015396	Cd83	355.942	-0.0503377	0.262084	0.702058	391.826	0.0332864	0.0703235	0.768521
ENSMUSG00000004360	2045.58	0.158763	0.0156016	0.181355	9330159F19Rik		ENSMUSG00000035151	580.267	0.0424677	0.0550755	0.732438	Elmod2				ENSMUSG00000015405	Ace2	86.8568	-0.00605103	0.676926	0.929465	101.359	0.00320632	0.509259	0.937948
ENSMUSG00000062257	5598.61	-0.214293	0.015708	0.18246	Opcml		ENSMUSG00000110710	685.472	0.0387754	0.0549062	0.732438	NA				ENSMUSG00000015451	C4a	55.6776	0.051673	0.0916313	0.45744	49.4339	0.0120398	0.191158	0.869164
ENSMUSG00000058975	4908.91	-0.203638	0.0157349	0.18264	Kcnc1		ENSMUSG00000072115	109.305	0.0311142	0.0543293	0.732438	Ang				ENSMUSG00000015452	Ager	33.8029	-0.0144689	0.551058	0.881806	34.3693	0.00241041	0.778993	0.980166
ENSMUSG00000066640	2006.59	0.162552	0.0157516	0.1827	Fbxl18		ENSMUSG00000058443	10.2962	-0.0100969	0.0542594	0.732438	Rpl10-ps3				ENSMUSG00000015461	Atf6b	2831.33	-0.0387823	0.428902	0.821463	2857.9	0.0286186	0.186449	0.866102
ENSMUSG00000029343	424.589	0.203821	0.0157632	0.182702	Crybb1		ENSMUSG00000032014	989.13	0.0393414	0.0553002	0.732438	Oaf				ENSMUSG00000015467	Egfl8	46.799	-0.0589638	0.0690829	0.400932	47.8219	-0.00572122	0.556754	0.943387
ENSMUSG00000057101	1599.29	0.159805	0.0158188	0.183214	Zfp180		ENSMUSG00000034533	12.958	0.0118802	0.0549746	0.732438	Scn10a				ENSMUSG00000015468	Notch4	417.429	0.52409	0.000129967	0.00762598	395.86	0.54169	0.00121561	0.128156
ENSMUSG00000041930	257.255	-0.207205	0.0159372	0.184451	Fam222a		ENSMUSG00000020623	243.836	0.0434551	0.0543124	0.732438	Map2k6				ENSMUSG00000015474	Ppt2	742.757	-0.0843477	0.134399	0.541806	751.745	0.0252209	0.303357	0.907241
ENSMUSG00000018906	381.069	0.196254	0.0159666	0.184658	P4ha2		ENSMUSG00000113845	10.0019	-0.00994121	0.0550261	0.732438	NA				ENSMUSG00000015476	Prrt1	4961.32	-0.00424238	0.886407	0.982658	4515.04	-0.00359754	0.875935	0.989942
ENSMUSG00000029406	9826.19	0.172655	0.0159934	0.184672	Pitpnm2		ENSMUSG00000112054	60.4637	-0.0232793	0.0551705	0.732438	Gm33680				ENSMUSG00000015478	Rnf5	2888.05	-0.00216617	0.97461	0.996908	2450.73	-0.0416615	0.0990339	0.807408
ENSMUSG00000034413	3418.79	0.169387	0.0160026	0.184672	Neurl1b		ENSMUSG00000022306	262.479	0.0428996	0.0552276	0.732438	Zfpm2				ENSMUSG00000015484	Fam163a	1297.73	0.0173863	0.704837	0.934507	991.208	-0.398753	0.000634148	0.0806726
ENSMUSG00000035735	5048.97	-0.20472	0.0160018	0.184672	Dagla		ENSMUSG00000033220	194.719	-0.0348515	0.0546176	0.732438	Rac2				ENSMUSG00000015488	Cacfd1	1780.12	-0.08826	0.119741	0.512935	1757.19	0.0198726	0.435593	0.928711
ENSMUSG00000006403	2482.99	-0.170147	0.0160446	0.18489	Adamts4		ENSMUSG00000005981	2153.79	-0.0621255	0.0548918	0.732438	Trap1				ENSMUSG00000015501	Hivep2	11470.2	0.0541941	0.283826	0.724549	10711.3	0.0378476	0.1595	0.853772
ENSMUSG00000031112	87.381	-0.116458	0.0160437	0.18489	Stk26		ENSMUSG00000022799	1460.6	0.0559261	0.055066	0.732438	Arhgap31				ENSMUSG00000015522	Arnt	1279.08	0.0992126	0.0955737	0.465653	1150.88	0.0287065	0.231396	0.884134
ENSMUSG00000058230	7568.86	0.147834	0.0160845	0.185198	Arhgap35		ENSMUSG00000114515	37.5593	0.0193643	0.0555335	0.734997	Gm57854				ENSMUSG00000015536	Mocs2	1515.91	0.0412762	0.4169	0.816207	1297.55	-0.0217562	0.37296	0.924158
ENSMUSG00000070282	121.771	-0.220602	0.0160946	0.185198	NA		ENSMUSG00000041801	613.283	-0.0504124	0.0556546	0.735004	Phlda3				ENSMUSG00000015542	Nat9	332.871	0.0353297	0.461121	0.838737	283.071	-0.0119618	0.534705	0.942198
ENSMUSG00000056258	6348.93	-0.179536	0.0161182	0.185336	Kcnq3		ENSMUSG00000028369	51.0889	0.0213827	0.0556943	0.735004	Svep1				ENSMUSG00000015568	Lpl	680.444	-0.12176	0.0462751	0.325783	737.508	0.0100831	0.497653	0.936406
ENSMUSG00000027933	1799.28	0.158512	0.0161392	0.185431	Ints3		ENSMUSG00000020251	451.925	0.0419036	0.0556582	0.735004	Glt8d2				ENSMUSG00000015575	Atp6v0e	1076.32	-0.0592318	0.234644	0.67379	1084.88	0.0163122	0.418585	0.928711
ENSMUSG00000028583	847.581	-0.214782	0.0161553	0.185431	Pdpn		ENSMUSG00000046573	534.196	-0.0510156	0.055583	0.735004	Lyrm4				ENSMUSG00000015597	Zfp318	1589.01	-0.0689087	0.199392	0.631157	1531.74	0.0101068	0.673863	0.961802
ENSMUSG00000031538	1940.7	-0.214777	0.0161613	0.185431	Plat		ENSMUSG00000005674	2987.94	-0.0667072	0.0559849	0.735174	Tomm40l				ENSMUSG00000015599	Ttbk1	9319.47	0.26214	0.00057709	0.0221403	8134.77	0.0405889	0.10027	0.808216
ENSMUSG00000047155	547.908	-0.203141	0.0161744	0.185448	Cyp4x1		ENSMUSG00000031613	288.872	0.0357897	0.055853	0.735174	Hpgd				ENSMUSG00000015605	Srf	1749.86	0.16481	0.0242268	0.236489	1545.78	0.0322964	0.177462	0.864295
ENSMUSG00000045752	995.761	-0.16632	0.0162313	0.185755	Tssc4		ENSMUSG00000058833	1219.35	-0.0584424	0.0558131	0.735174	Rex1bd				ENSMUSG00000015647	Lama5	526.087	-0.0144603	0.75383	0.94622	548.271	0.0276133	0.100853	0.808675
ENSMUSG00000040624	1211.31	0.161567	0.0162333	0.185755	Plekhg1		ENSMUSG00000060147	885.132	-0.0602319	0.0558936	0.735174	Serpinb6a				ENSMUSG00000015652	Steap1	33.4057	0.00163633	0.873213	0.980719	35.3722	0.00197946	0.577568	0.947222
ENSMUSG00000003526	3581.3	0.1573	0.0162361	0.185755	Prodh		ENSMUSG00000021219	2663.97	-0.0704046	0.0559877	0.735174	Rgs6				ENSMUSG00000015653	Steap2	639.637	-0.122893	0.0584452	0.369273	630.411	-0.00225361	0.905889	0.992082
ENSMUSG00000100241	40.1776	-0.0699444	0.0163333	0.186733	Slc18a3		ENSMUSG00000057265	168.231	0.0353209	0.0559506	0.735174	Bbof1				ENSMUSG00000015656	Hspa8	28913.3	0.110772	0.0667278	0.394201	24688.8	0.000393148	0.96565	0.995139
ENSMUSG00000004880	456.424	-0.217529	0.0164385	0.187608	Lbr		ENSMUSG00000039601	5499.62	-0.0574071	0.0558174	0.735174	Rcan2				ENSMUSG00000015659	Serac1	412.257	0.0143012	0.758265	0.947548	392.707	0.0218302	0.276984	0.895707
ENSMUSG00000032536	11360.8	0.145215	0.0164451	0.187608	Trak1		ENSMUSG00000059461	137.735	-0.0346254	0.0562632	0.735287	NA				ENSMUSG00000015668	Pdzd11	981.316	0.00296509	0.952138	0.993341	826.114	-0.0626463	0.0522975	0.727677
ENSMUSG00000016757	788.224	0.176638	0.0164294	0.187608	Ttll12		ENSMUSG00000028167	68.5078	-0.0257308	0.056295	0.735287	Bdh2				ENSMUSG00000015671	Psma2	2148.89	0.00949741	0.845152	0.974815	1823.31	-0.0376499	0.13384	0.835272
ENSMUSG00000029569	491.919	-0.207891	0.0164624	0.187672	Tmem168		ENSMUSG00000109122	215.971	0.0104433	0.056317	0.735287	NA				ENSMUSG00000015672	Mrpl32	423.831	-0.0660747	0.214653	0.650687	403.116	-0.00339768	0.864755	0.989455
ENSMUSG00000033214	1796.55	-0.211629	0.0164978	0.187821	Slitrk5		ENSMUSG00000039824	543.187	-0.0578664	0.0560827	0.735287	Myl6b				ENSMUSG00000015697	Setdb1	1534	0.0343743	0.48983	0.854656	1420.03	0.024545	0.324482	0.907946
ENSMUSG00000008855	9708.92	0.153571	0.016499	0.187821	Hdac5		ENSMUSG00000054021	276.451	-0.0443176	0.0561191	0.735287	Sirt5				ENSMUSG00000015702	Anxa9	42.4847	0.0331152	0.231584	0.671018	39.6374	0.0129821	0.188398	0.867236
ENSMUSG00000109336	3884.5	0.144567	0.0165328	0.188071	Samd4b		ENSMUSG00000021250	478.911	-0.0123906	0.0562937	0.735287	Fos				ENSMUSG00000015709	Arnt2	16604.9	0.062249	0.210694	0.645411	14093.5	-0.0292798	0.212068	0.87523
ENSMUSG00000040170	26.5795	0.0717152	0.0166775	0.189582	Fmo2		ENSMUSG00000022961	7550.88	0.040862	0.0560769	0.735287	Son				ENSMUSG00000015711	Prune1	730.319	-0.0279899	0.561521	0.886349	687.557	0.00394293	0.857543	0.987714
ENSMUSG00000029408	2330.36	-0.19958	0.0167221	0.189953	Abcb9		ENSMUSG00000024378	1047.69	-0.0539979	0.0562931	0.735287	Stard4				ENSMUSG00000015714	Cers2	3073.36	-0.334127	0.00189938	0.0482713	3526.54	0.0265731	0.155539	0.851249
ENSMUSG00000027270	6671.4	-0.188238	0.0168135	0.190585	Lamp5		ENSMUSG00000062232	2459.63	0.0601968	0.0563774	0.735552	Rapgef2				ENSMUSG00000015733	Capza2	6505.39	0.0402316	0.419888	0.817069	5601.34	-0.0145676	0.508369	0.937948
ENSMUSG00000054716	1489.25	0.168418	0.0168114	0.190585	Zfp771		ENSMUSG00000015243	2213.5	0.0433277	0.0564769	0.736327	Abca1				ENSMUSG00000015745	Plekho1	1449.8	-0.0225948	0.643367	0.917882	1305	-0.0175699	0.463506	0.930972
ENSMUSG00000037362	4264.47	-0.187713	0.0168055	0.190585	Ccn3		ENSMUSG00000015053	169.772	0.0248739	0.0565846	0.737208	Gata2				ENSMUSG00000015747	Vps45	804.409	0.0390851	0.404288	0.80726	661.908	-0.0257077	0.221086	0.878016
ENSMUSG00000004609	455.622	-0.210443	0.0168815	0.19122	Cd33		ENSMUSG00000035614	809.381	0.0594362	0.0568362	0.739509	Togaram1				ENSMUSG00000015748	Prpf3	548.245	0.0699646	0.197465	0.628377	498.733	0.0200672	0.339038	0.914789
ENSMUSG00000024924	2831.64	-0.202634	0.0168971	0.191261	Vldlr		ENSMUSG00000096883	305.344	0.0390544	0.0568419	0.739509	Shisa8				ENSMUSG00000015749	Anp32e	4898.53	0.00807189	0.868182	0.979754	4300.97	-0.0115923	0.5426	0.942453
ENSMUSG00000048581	322.336	-0.198874	0.0169614	0.19175	E130311K13Rik		ENSMUSG00000039358	129.707	0.0315766	0.0570801	0.740139	Drd5				ENSMUSG00000015750	Aph1a	1155.82	-0.144163	0.0350694	0.282263	1219.53	0.0333497	0.155517	0.851249
ENSMUSG00000028889	373.211	-0.200562	0.0169644	0.19175	Yrdc		ENSMUSG00000020111	2368.7	-0.064482	0.0571182	0.740139	Micu1				ENSMUSG00000015755	Tab2	2929.08	0.0298299	0.545171	0.879649	2684.92	0.0144869	0.547742	0.942453
ENSMUSG00000100147	628.014	-0.199677	0.0169879	0.19188	1700047M11Rik		ENSMUSG00000115819	12.117	-0.011433	0.0571201	0.740139	NA				ENSMUSG00000015757	Ppil4	981.3	0.0370103	0.459107	0.837178	886.38	0.00837171	0.70102	0.966917
ENSMUSG00000026571	2900.12	0.156368	0.017074	0.192229	Dcaf6		ENSMUSG00000059213	83918.2	0.099094	0.0571179	0.740139	Ddn				ENSMUSG00000015759	Cnih1	2342.42	-0.22284	0.0119554	0.155255	2398.48	0.00141676	0.942751	0.992994
ENSMUSG00000063568	343.658	0.192231	0.0170666	0.192229	Jazf1		ENSMUSG00000044442	419.103	-0.0403446	0.0571324	0.740139	N6amt1				ENSMUSG00000015766	Eps8	3225.35	0.0405028	0.415552	0.815269	2754.62	-0.0165799	0.44485	0.928711
ENSMUSG00000057191	34.6858	-0.0628102	0.017079	0.192229	AB124611		ENSMUSG00000045730	109.048	0.0262968	0.0570656	0.740139	Adrb2				ENSMUSG00000015776	Med22	1214.31	0.0321497	0.517744	0.868246	1029.48	-0.0356993	0.183815	0.864295
ENSMUSG00000054196	183.682	-0.211843	0.0170753	0.192229	Cthrc1		ENSMUSG00000027166	213.438	-0.0422541	0.0573356	0.740157	Dnajc24				ENSMUSG00000015790	Surf1	2081.28	-0.0655269	0.214333	0.650334	1908.09	-0.0212862	0.391459	0.927289
ENSMUSG00000023905	155.546	-0.211879	0.0170778	0.192229	Tnfrsf12a		ENSMUSG00000000563	5834.57	-0.0544229	0.0572859	0.740157	Atp5pb				ENSMUSG00000015804	Med28	1819.56	0.0278084	0.572624	0.890667	1515.31	-0.0717674	0.047907	0.71216
ENSMUSG00000034247	1106.7	0.177025	0.017107	0.192409	Plekhm1		ENSMUSG00000030086	1188.31	-0.0602924	0.0572956	0.740157	Chchd6				ENSMUSG00000015806	Qdpr	8105.22	-0.135966	0.0273007	0.249934	6810.37	-0.390425	8.98744e-05	0.0198633
ENSMUSG00000036151	72.1081	0.13938	0.0171247	0.192472	Tm6sf2		ENSMUSG00000036111	395.2	-0.0429331	0.0572902	0.740157	Lmo1				ENSMUSG00000015812	Gnrh1	11.4482	-0.00467399	0.730732	NA	14.3068	0.00639227	0.266917	0.893836
ENSMUSG00000000787	4143.46	-0.161366	0.0171747	0.192899	Ddx3x		ENSMUSG00000059839	276.445	0.0478983	0.0572012	0.740157	Zfp874b				ENSMUSG00000015829	Tnr	5978.81	-0.211037	0.0175256	0.194377	6670.19	0.0127996	0.341699	0.916928
ENSMUSG00000027583	327.686	0.192824	0.0172281	0.19292	Zbtb46		ENSMUSG00000031821	66.6749	-0.0246203	0.0573864	0.740292	Gins2				ENSMUSG00000015837	Sqstm1	9686.44	-0.025568	0.601955	0.90121	8931.45	-0.00505621	0.940177	0.992994
ENSMUSG00000027663	4136.54	0.146623	0.0172136	0.19292	Zmat3		ENSMUSG00000056724	476.983	0.0507944	0.0574407	0.740473	Nbeal2				ENSMUSG00000015839	Nfe2l2	886.314	0.0294764	0.546799	0.880632	835.706	0.039385	0.150478	0.848606
ENSMUSG00000029701	1894.6	0.154658	0.0172447	0.19292	Rbm28		ENSMUSG00000019494	2271.64	-0.0615948	0.0575104	0.74085	Cops6				ENSMUSG00000015843	Rxrg	584.258	-0.0457137	0.0680325	0.39749	616.828	-0.0189744	0.281992	0.898067
ENSMUSG00000039257	1302.52	-0.168642	0.0172017	0.19292	Vstm2b		ENSMUSG00000013033	23023.9	0.0481701	0.0575508	0.74085	Adgrl1				ENSMUSG00000015846	Rxra	1505.14	0.301604	0.000318357	0.0145092	1332.24	0.135919	0.0154947	0.501505
ENSMUSG00000109362	97.6265	0.108974	0.0172492	0.19292	NA		ENSMUSG00000107096	648.524	0.0479467	0.0576533	0.741649	NA				ENSMUSG00000015850	Adamtsl4	275.707	-0.589743	0.000131143	0.00766682	270.092	-0.0329279	0.0493117	0.717105
ENSMUSG00000013150	646.867	0.174083	0.017212	0.19292	Gfod2		ENSMUSG00000025986	5494.67	0.0358485	0.0584023	0.74263	Slc39a10				ENSMUSG00000015852	Fcrl2	2560.62	-0.0192557	0.657564	0.922253	2488.48	0.0115677	0.495404	0.936007
ENSMUSG00000031442	7636.3	0.152277	0.0172887	0.193227	Mcf2l		ENSMUSG00000026123	10201.8	-0.0609726	0.0579492	0.74263	Plekhb2				ENSMUSG00000015869	Prpsap1	1224.42	-0.0228883	0.638325	0.916648	1173.17	0.0186401	0.428011	0.928711
ENSMUSG00000028756	31985.9	0.146953	0.0173326	0.193532	Pink1		ENSMUSG00000050619	276.418	0.0446809	0.0598958	0.74263	Zscan29				ENSMUSG00000015879	Fam184b	293.556	-0.119378	0.0604909	0.375802	276.123	-0.0208806	0.272463	0.895707
ENSMUSG00000035969	4099.86	0.173139	0.0173645	0.193532	Rusc2		ENSMUSG00000057914	742.658	0.0488071	0.0593649	0.74263	Cacnb2				ENSMUSG00000015880	Ncapg	20.9878	-0.0381516	0.0419584	NA	22.818	-0.00439572	0.49736	0.936406
ENSMUSG00000020140	88.8574	-0.189841	0.0173605	0.193532	Lgr5		ENSMUSG00000026841	902.725	0.0372659	0.0587025	0.74263	Fibcd1				ENSMUSG00000015882	Lcorl	601.537	-0.0484314	0.328051	0.762796	593.184	0.0155943	0.442471	0.928711
ENSMUSG00000021062	13827.2	0.137841	0.0173521	0.193532	Rab15		ENSMUSG00000074575	1284.87	0.0489129	0.0598887	0.74263	Kcng1				ENSMUSG00000015889	Lta4h	921.936	-0.00065765	0.993534	0.999066	808.784	-0.0174294	0.417353	0.928711
ENSMUSG00000074916	90.9942	-0.122531	0.017437	0.193914	Chst14		ENSMUSG00000013523	28046.2	-0.061012	0.059909	0.74263	Bcas1				ENSMUSG00000015890	Amdhd1	12.3499	-0.00258308	0.877715	NA	11.6019	0.000429529	0.943344	0.992994
ENSMUSG00000027996	79.6377	-0.14255	0.0174474	0.193914	Sfrp2		ENSMUSG00000087644	287.009	-0.0306359	0.0581663	0.74263	Gm14703				ENSMUSG00000015932	Dstn	3676.83	0.0327811	0.561492	0.886349	3215.77	-0.0112721	0.607455	0.952244
ENSMUSG00000032867	2643.11	0.143573	0.0174133	0.193914	Fbxw8		ENSMUSG00000036782	756.462	-0.0413284	0.0586985	0.74263	Klhl13				ENSMUSG00000015937	Macroh2a1	2977.37	-0.15886	0.0116514	0.152674	2807.51	-0.0233909	0.341983	0.917208
ENSMUSG00000006154	382.363	0.14534	0.0174292	0.193914	Eps8l1		ENSMUSG00000031429	269.57	-0.0460562	0.0580595	0.74263	Psmd10				ENSMUSG00000015942	Gtf2ird2	551.998	0.0363488	0.464681	0.840406	505.215	0.016339	0.457985	0.929681
ENSMUSG00000034088	5102.77	0.144867	0.0174849	0.194091	Hdlbp		ENSMUSG00000039167	901.274	0.0135861	0.0593006	0.74263	Adgrl4				ENSMUSG00000015943	Bola1	238.941	-0.0148603	0.736938	0.944337	211.855	-0.0142651	0.433808	0.928711
ENSMUSG00000023961	840.583	-0.209265	0.0174876	0.194091	Enpp4		ENSMUSG00000028782	19063.1	0.0516495	0.0582301	0.74263	Adgrb2				ENSMUSG00000015944	Castor2	7658.49	0.180821	0.0106887	0.145308	6796.15	0.0680671	0.0806095	0.780317
ENSMUSG00000015829	5978.81	-0.211037	0.0175256	0.194377	Tnr		ENSMUSG00000049649	295.022	-0.0355927	0.0599562	0.74263	Gpr3				ENSMUSG00000015947	Fcgr1	243.856	-0.0903118	0.0667959	0.394254	275.377	0.0156521	0.257848	0.892925
ENSMUSG00000031627	840.623	0.187236	0.0175464	0.194473	Irf2		ENSMUSG00000067719	25.9637	-0.016233	0.0585517	0.74263	NA				ENSMUSG00000015950	Ncf1	450.269	0.0184851	0.696518	0.933683	420.135	0.0186352	0.386255	0.927289
ENSMUSG00000072647	173.255	-0.208368	0.017632	0.195285	Adam1a		ENSMUSG00000105594	67.0253	-0.0224395	0.0598219	0.74263	NA				ENSMUSG00000015957	Wnt11	20.1709	0.0128134	0.500269	NA	17.801	0.00303032	0.621485	0.955096
ENSMUSG00000021779	1144.07	0.156249	0.0176687	0.195557	Thrb		ENSMUSG00000104950	205.215	0.035293	0.0584874	0.74263	NA				ENSMUSG00000015961	Adss2	1856.99	-0.0426976	0.394943	0.800548	1722.53	-0.00526753	0.825282	0.984652
ENSMUSG00000040710	292.259	-0.172608	0.0177297	0.196096	St8sia4		ENSMUSG00000023456	10674.8	-0.0545208	0.0597994	0.74263	Tpi1				ENSMUSG00000015966	Il17rb	40.6105	-0.036648	0.176603	0.602793	48.5723	0.0100525	0.284686	0.898822
ENSMUSG00000024758	40813.1	-0.18711	0.0177527	0.196214	Rtn3		ENSMUSG00000004347	488.364	-0.0451493	0.0591124	0.74263	Pde1c				ENSMUSG00000015968	Cacna1d	2079.2	0.0248548	0.619825	0.909606	1979.84	0.0457304	0.120474	0.8173
ENSMUSG00000075318	6180.56	-0.204586	0.0178751	0.197431	Scn2a		ENSMUSG00000002416	812.436	-0.049534	0.0580288	0.74263	Ndufb2				ENSMUSG00000015970	Chdh	133.244	-0.0439907	0.316403	0.753025	145.041	0.0340566	0.074309	0.772188
ENSMUSG00000052688	267.85	-0.204103	0.0179427	0.197652	Rab7b		ENSMUSG00000038646	631.282	-0.0499484	0.0597303	0.74263	Ramac				ENSMUSG00000015971	Actr8	1103.21	0.0783548	0.158581	0.577308	960.552	0.00614529	0.764053	0.975874
ENSMUSG00000018796	1273.2	-0.163572	0.0179447	0.197652	Acsl1		ENSMUSG00000025503	2476.53	-0.058977	0.0587766	0.74263	Taldo1				ENSMUSG00000015980	Lrrc27	227.085	0.0322641	0.468792	0.843223	191.311	-0.0101381	0.543947	0.942453
ENSMUSG00000037206	980.102	-0.195177	0.0179416	0.197652	Islr		ENSMUSG00000037762	276.475	0.0428299	0.0599106	0.74263	Slc16a9				ENSMUSG00000015981	Stk32c	2636.24	0.0267226	0.566278	0.888716	2318.74	-0.00522204	0.808263	0.983254
ENSMUSG00000022814	546.041	0.184759	0.0179444	0.197652	Umps		ENSMUSG00000033208	15930.5	-0.0493439	0.0585041	0.74263	S100b				ENSMUSG00000015994	Fnta	2190.39	0.0805796	0.149304	0.56373	1817.76	-0.025006	0.299935	0.906755
ENSMUSG00000039529	136.991	-0.126002	0.0179937	0.198055	Atp8b1		ENSMUSG00000096014	598.313	0.0443004	0.0592397	0.74263	Sox1				ENSMUSG00000016018	Mtrex	1316.75	0.155112	0.0237164	0.234292	1097.22	-0.00327134	0.883977	0.990609
ENSMUSG00000001173	2155.9	0.152482	0.0180351	0.198276	Ocrl		ENSMUSG00000005161	5379	-0.0521543	0.0594756	0.74263	Prdx2				ENSMUSG00000016024	Lbp	353.533	-0.00435006	0.922891	0.989424	414.369	0.471109	0.00170819	0.155846
ENSMUSG00000073591	364.653	-0.205845	0.0180387	0.198276	Pcdhb22		ENSMUSG00000031551	60.949	-0.0208126	0.0579835	0.74263	Ido1				ENSMUSG00000016028	Celsr1	636.475	-0.0393616	0.393912	0.800362	636.719	0.0155751	0.392238	0.927289
ENSMUSG00000057572	472.802	0.187301	0.0180682	0.198406	Zbtb8os		ENSMUSG00000110611	59.3229	0.0242066	0.058325	0.74263	NA				ENSMUSG00000016087	Fli1	138.091	0.0247899	0.503286	0.860653	137.979	0.0260046	0.0827258	0.784195
ENSMUSG00000021091	655.291	-0.187927	0.0180754	0.198406	Serpina3n		ENSMUSG00000015016	505.404	-0.0528619	0.0599558	0.74263	Acsf3				ENSMUSG00000016128	Stard13	439.958	-0.0321035	0.491974	0.855773	425.543	0.0092562	0.612343	0.95387
ENSMUSG00000061517	924.416	0.182684	0.0180995	0.198535	Sox21		ENSMUSG00000022136	3307.73	0.0463305	0.059129	0.74263	Dnajc3				ENSMUSG00000016150	Tenm1	865.954	-0.30811	0.00486485	0.0909169	982.299	0.0238488	0.201819	0.873737
ENSMUSG00000023909	3500.28	-0.171921	0.0181296	0.198728	Paqr4		ENSMUSG00000032123	539.602	0.0421223	0.0592375	0.74263	Dpagt1				ENSMUSG00000016179	Camk1g	878.186	0.0977837	0.0833526	0.437472	741.519	0.00716426	0.679345	0.962864
ENSMUSG00000033808	1161.68	-0.20399	0.0181809	0.199154	Tmem87a		ENSMUSG00000111329	28.5306	-0.0145663	0.059195	0.74263	A830035O19Rik				ENSMUSG00000016181	Utp25	436.498	0.0390786	0.422544	0.818177	386.276	0.00397428	0.850017	0.987714
ENSMUSG00000045912	482.969	0.178848	0.0182875	0.200184	C2cd4c		ENSMUSG00000032380	60.2289	-0.0231035	0.0590399	0.74263	Dapk2				ENSMUSG00000016194	Hsd11b1	2470.78	0.00114734	0.926187	0.990149	2168.22	-0.0123256	0.528962	0.941387
ENSMUSG00000039109	207.976	0.206293	0.0183187	0.200389	F13a1		ENSMUSG00000020273	270.101	0.040805	0.0597671	0.74263	Papolg				ENSMUSG00000016200	Syt14	466.779	-0.0439521	0.338316	0.769711	461.554	0.0184487	0.427149	0.928711
ENSMUSG00000032120	6652.95	-0.18821	0.0183353	0.200433	C2cd2l		ENSMUSG00000078154	26.1848	-0.0164528	0.0584566	0.74263	Cdk2ap1rt				ENSMUSG00000016206	H2-M3	88.9069	-0.0685516	0.105302	0.4837	96.4347	0.0101445	0.473702	0.932941
ENSMUSG00000028328	1071.63	-0.175601	0.0184257	0.201137	Tmod1		ENSMUSG00000017421	2043.27	0.0610415	0.0597639	0.74263	Zfp207				ENSMUSG00000016239	Lonrf3	533.11	0.284384	0.00284054	0.0630529	450.369	0.0288742	0.211479	0.87523
ENSMUSG00000030780	922.583	-0.180687	0.0184276	0.201137	Rusf1		ENSMUSG00000037331	4031.14	0.0728214	0.0598459	0.74263	Larp1				ENSMUSG00000016252	Atp5f1e	3703.27	0.0441778	0.379156	0.7926	3012.24	-0.0567396	0.0439391	0.694844
ENSMUSG00000032763	825.85	-0.192904	0.0184376	0.201137	Ilvbl		ENSMUSG00000078812	8259.02	-0.0526508	0.0587413	0.74263	Eif5a				ENSMUSG00000016253	Nelfcd	1147.68	0.064137	0.228147	0.667005	966.15	-0.0113093	0.576149	0.946941
ENSMUSG00000038564	1903.42	0.155616	0.0184583	0.201226	Ift172		ENSMUSG00000020485	654.132	-0.0561103	0.0596339	0.74263	Supt4a				ENSMUSG00000016256	Ctsz	2229.23	-0.137084	0.0448989	0.319747	2214.86	3.7166e-05	0.999924	0.999924
ENSMUSG00000034707	4064.46	-0.187548	0.018512	0.201673	Gns		ENSMUSG00000018286	1953.33	-0.0601851	0.0584268	0.74263	Psmb6				ENSMUSG00000016257	Prelid3b	1825.25	0.0169826	0.727022	0.940791	1576.55	-0.01714	0.398619	0.927289
ENSMUSG00000038319	1019.64	-0.170858	0.0185436	0.20188	Kcnh2		ENSMUSG00000000982	12.1659	0.0102023	0.0591062	0.74263	Ccl3				ENSMUSG00000016262	Sertad4	320.528	-0.0679235	0.194467	0.625746	310.33	-0.000192423	0.990853	0.99941
ENSMUSG00000005881	4586.2	-0.165964	0.0185905	0.202252	Ergic3		ENSMUSG00000021379	4978.15	0.0425815	0.0585236	0.74263	Id4				ENSMUSG00000016308	Ube2a	940.338	0.0177337	0.714431	0.936695	829.24	-0.00667324	0.707357	0.967622
ENSMUSG00000019359	694.993	0.186106	0.0186487	0.202373	Gdpd2		ENSMUSG00000047842	7747.23	-0.0698902	0.059853	0.74263	Diras2				ENSMUSG00000016319	Slc25a5	6513.71	0.0161643	0.738956	0.944337	5621.59	-0.0277261	0.261791	0.893241
ENSMUSG00000041460	276.472	-0.199644	0.0186523	0.202373	Cacna2d4		ENSMUSG00000114639	19.6274	-0.0138016	0.059882	0.74263	NA				ENSMUSG00000016344	Ppdpf	2225.01	0.0345078	0.482819	0.850333	1863.08	-0.0366345	0.151372	0.848606
ENSMUSG00000110523	1013.05	0.178262	0.018642	0.202373	NA		ENSMUSG00000018102	1568.38	-0.0449871	0.0580559	0.74263	H2bc4				ENSMUSG00000016346	Kcnq2	13084.1	0.0162514	0.724309	0.940172	12694.6	0.0282599	0.16404	0.860451
ENSMUSG00000024807	2208.95	-0.197624	0.0186356	0.202373	Syvn1		ENSMUSG00000045930	130.227	0.0251644	0.0583953	0.74263	Clec14a				ENSMUSG00000016349	Eef1a2	31123.7	0.0845914	0.109526	0.49306	26244.3	-0.033556	0.370593	0.922668
ENSMUSG00000031302	2337.18	-0.193026	0.0186818	0.202556	Nlgn3		ENSMUSG00000014905	1575.19	0.0364937	0.0580069	0.74263	Dnajb9				ENSMUSG00000016356	Col20a1	215.69	0.331519	0.00777588	0.122028	175.762	0.0157414	0.24738	0.888466
ENSMUSG00000026399	180.883	-0.201263	0.0187129	0.202755	Cd55		ENSMUSG00000054263	1545.56	0.0399941	0.058145	0.74263	Lifr				ENSMUSG00000016382	Pls3	3572.51	-0.00490622	0.91691	0.988948	3405.49	0.0320053	0.245283	0.88725
ENSMUSG00000058594	2345.36	0.142992	0.0187324	0.202828	Fbh1		ENSMUSG00000005124	83.1912	-0.0260478	0.0579162	0.74263	Ccn4				ENSMUSG00000016386	Mpped2	611.45	-0.109915	0.0788517	0.427384	550.017	-0.0384241	0.0749282	0.773001
ENSMUSG00000073131	1408.77	-0.196801	0.0187767	0.20317	Vma21		ENSMUSG00000001288	415.75	0.0470275	0.0591557	0.74263	Rarg				ENSMUSG00000016409	Nkap	362.272	0.00717097	0.878638	0.981195	323.236	-0.00565348	0.762691	0.975083
ENSMUSG00000049489	308.317	-0.193808	0.0188758	0.204104	Ccnq		ENSMUSG00000042622	65.0437	0.0253165	0.0589514	0.74263	Maff				ENSMUSG00000016427	Ndufa1	2412.36	-0.00420239	0.934527	0.991836	2100.71	-0.0260981	0.261529	0.893241
ENSMUSG00000027577	1316.54	-0.197393	0.0188963	0.204187	Chrna4		ENSMUSG00000022898	1322.19	-0.0533792	0.0583353	0.74263	Vps26c				ENSMUSG00000016477	E2f3	807.693	-0.0112925	0.850867	0.975818	754.677	0.00784381	0.714181	0.967622
ENSMUSG00000021427	5703.7	-0.191891	0.0189489	0.204617	Ssr1		ENSMUSG00000023959	358.603	0.0126085	0.059593	0.74263	Clic5				ENSMUSG00000016481	Cr1l	777.566	-0.0119242	0.775905	0.952316	739.996	0.00758773	0.647589	0.959946
ENSMUSG00000062661	19494.1	0.143029	0.0190084	0.205121	Ncs1		ENSMUSG00000046727	1114.73	-0.0555549	0.0588203	0.74263	Cystm1				ENSMUSG00000016487	Ppfibp1	1598.21	0.00561186	0.908285	0.987583	1427.28	-0.00993348	0.675336	0.962128
ENSMUSG00000069227	3329.35	0.156755	0.0190452	0.205379	Gprin1		ENSMUSG00000025036	253.624	0.03347	0.0589719	0.74263	Sfxn2				ENSMUSG00000016493	Cd46	263.067	-0.0635837	0.168389	0.590957	265.529	0.005245	0.742586	0.972941
ENSMUSG00000030284	3102.05	-0.177811	0.0191052	0.20561	Creld1		ENSMUSG00000118668	1279.9	0.0634632	0.0586529	0.74263	Rps6ka4				ENSMUSG00000016494	Cd34	2732.7	-0.0753343	0.152539	0.568151	2881.22	0.0165782	0.30106	0.9071
ENSMUSG00000032452	2647.79	-0.192797	0.0191045	0.20561	Clstn2		ENSMUSG00000031748	36413.2	-0.0612133	0.0600767	0.743153	Gnao1				ENSMUSG00000016495	Plgrkt	416.836	-0.024581	0.599264	0.901035	413.43	0.0183138	0.322895	0.907362
ENSMUSG00000010122	617.27	-0.193203	0.0190831	0.20561	Slc47a1		ENSMUSG00000031822	2271.72	0.0564386	0.0600793	0.743153	Gse1				ENSMUSG00000016496	Cd274	70.7785	-0.028008	0.418059	0.816793	63.6522	-0.00896007	0.444051	0.928711
ENSMUSG00000038141	2073.4	-0.193116	0.0192021	0.206513	Tmem181a		ENSMUSG00000106037	81.9825	-0.02762	0.0601304	0.743283	Gm4332				ENSMUSG00000016503	Gtf3a	913.407	-0.00131552	0.977405	0.996908	815.678	-0.0114858	0.612064	0.95387
ENSMUSG00000021728	833.684	-0.170005	0.019239	0.20677	Emb		ENSMUSG00000036578	2145.99	-0.0508199	0.0603844	0.745904	Fxyd7				ENSMUSG00000016510	Mtif3	442.946	0.0261848	0.584882	0.89613	371.559	-0.0255384	0.23743	0.886207
ENSMUSG00000055817	2425.47	0.161155	0.0193344	0.207657	Mta3		ENSMUSG00000064354	6102	-0.0320605	0.0604237	0.745904	mt-Co2				ENSMUSG00000016520	Lnx2	190.96	0.0303984	0.475947	0.848342	183.099	0.0225042	0.171507	0.862632
ENSMUSG00000032290	1492.05	0.147639	0.0193964	0.208182	Ptpn9		ENSMUSG00000027394	2818.58	-0.0634127	0.0604784	0.746076	Ttl				ENSMUSG00000016526	Dyrk3	155.537	-0.0306129	0.416039	0.815519	131.439	-0.0239796	0.0885031	0.79696
ENSMUSG00000118140	219.659	0.19598	0.0194213	0.208309	Gm4949		ENSMUSG00000039063	65.8217	-0.0253766	0.0606433	0.746205	Echdc3				ENSMUSG00000016528	Mapkapk2	1154.24	-0.0210797	0.665419	0.924868	1025.45	-0.0243537	0.320107	0.907362
ENSMUSG00000028854	1904.1	-0.18342	0.0194501	0.208478	Slc9a1		ENSMUSG00000017723	26.1946	0.0141092	0.0606399	0.746205	Wfdc2				ENSMUSG00000016534	Lamp2	2943.79	-0.0567121	0.226524	0.665502	3118.69	0.0223346	0.203364	0.874035
ENSMUSG00000018761	1925.08	-0.161164	0.0194772	0.208628	Mpdu1		ENSMUSG00000073902	21.2288	-0.0111545	0.0605378	0.746205	NA				ENSMUSG00000016541	Atxn10	6006.41	0.0339914	0.491178	0.855341	4984.58	-0.0370619	0.132754	0.835043
ENSMUSG00000026856	675.298	-0.185667	0.0195395	0.209015	Dolpp1		ENSMUSG00000108795	9.71966	-0.00882848	0.0606922	0.746205	NA				ENSMUSG00000016552	Foxred2	775.725	-0.24392	0.0100308	0.140555	828.648	0.0123581	0.508797	0.937948
ENSMUSG00000096606	189.338	-0.185463	0.0195363	0.209015	Tpbgl		ENSMUSG00000046610	60.5791	-0.022713	0.0606675	0.746205	Oacyl				ENSMUSG00000016554	Eif3d	1859.64	0.0100795	0.834862	0.970793	1623.47	-0.0204996	0.390372	0.927289
ENSMUSG00000030397	3404.27	0.150842	0.0196255	0.209656	Mark4		ENSMUSG00000002233	1044.62	-0.0610252	0.0607937	0.746952	Rhoc				ENSMUSG00000016559	H3f3b	4110.37	0.00171454	0.969318	0.996574	3617.74	-0.0144905	0.476531	0.933122
ENSMUSG00000023927	4378.33	0.152738	0.0196257	0.209656	Satb1		ENSMUSG00000029068	3250.79	0.0377989	0.0609391	0.747081	Ccnl2				ENSMUSG00000016619	Nup50	1127.66	0.0196086	0.688492	0.932609	1044.38	0.0169261	0.466869	0.932417
ENSMUSG00000047181	3230.8	0.150072	0.0196667	0.209953	Samd14		ENSMUSG00000025393	28821.4	-0.0682935	0.0609384	0.747081	Atp5f1b				ENSMUSG00000016624	Phf21b	676.245	0.00230908	0.964474	0.996085	624.779	0.00695946	0.74609	0.973573
ENSMUSG00000078517	3484.66	-0.17336	0.019746	0.210567	Emc1		ENSMUSG00000103967	13.0838	0.0113118	0.0608745	0.747081	NA				ENSMUSG00000016637	Ift27	1136.53	0.0494657	0.336942	0.768767	953.649	-0.0331092	0.202941	0.873755
ENSMUSG00000021130	4921.56	-0.175834	0.0197506	0.210567	Galnt16		ENSMUSG00000021413	1986.1	0.0430035	0.0610015	0.747081	Prpf4b				ENSMUSG00000016664	Pacsin2	1726.74	0.0204181	0.678322	0.930124	1495.13	-0.0219828	0.359935	0.919676
ENSMUSG00000040297	1285.84	-0.191832	0.0198479	0.211441	Suco		ENSMUSG00000063480	1704.22	-0.0591124	0.0610078	0.747081	Snu13				ENSMUSG00000016757	Ttll12	788.224	0.176638	0.0164294	0.187608	633.35	-0.0163414	0.468843	0.932582
ENSMUSG00000096221	43.3673	-0.08731	0.01988	0.211441	1500002C15Rik		ENSMUSG00000026116	2951.15	0.0470689	0.0611452	0.747139	Tmem131				ENSMUSG00000016763	Scube1	1512.59	-0.0632585	0.21885	0.656703	1417.1	-0.00964401	0.611544	0.95387
ENSMUSG00000032942	286.307	-0.193297	0.0198856	0.211441	Ucp3		ENSMUSG00000050896	1263.27	0.0369976	0.0614515	0.747139	Rtn4rl2				ENSMUSG00000016831	Tox4	1526.9	0.0798029	0.144138	0.558664	1316.71	-0.0058642	0.808485	0.983254
ENSMUSG00000021676	596.646	0.196441	0.0198654	0.211441	Iqgap2		ENSMUSG00000071753	1113.17	0.0495744	0.0612701	0.747139	Cdr1os				ENSMUSG00000016833	Mrps18c	329.662	-0.0303783	0.523542	0.869451	288.214	-0.0259736	0.186731	0.866102
ENSMUSG00000063785	513.021	0.168795	0.0199861	0.212261	Utp14a		ENSMUSG00000028270	152.228	0.032035	0.0613733	0.747139	Gbp2				ENSMUSG00000016918	Sulf1	593.392	-0.286847	0.00215365	0.0530435	681.575	0.0894979	0.021681	0.577787
ENSMUSG00000003352	15600.7	0.138165	0.0199893	0.212261	Cacnb3		ENSMUSG00000027938	14.9977	-0.0120441	0.0614297	0.747139	Creb3l4				ENSMUSG00000016921	Srsf6	3124.69	-0.0532701	0.299872	0.738917	3140.72	0.0388126	0.139269	0.836831
ENSMUSG00000050105	122.177	0.19312	0.0200572	0.212841	Fam110d		ENSMUSG00000117286	303.099	0.0388717	0.0613756	0.747139	Gm1043				ENSMUSG00000016933	Plcg1	3370.1	0.133208	0.0369269	0.290465	2921.48	0.0129906	0.578452	0.947222
ENSMUSG00000023153	48.5103	0.0715334	0.0200958	0.212968	Tmem52		ENSMUSG00000019158	1042.99	-0.058069	0.0614606	0.747139	Tmem160				ENSMUSG00000016940	Kctd2	2528.65	0.0658919	0.220996	0.658163	2184.24	-0.00549558	0.793061	0.981571
ENSMUSG00000040356	2698.68	0.157968	0.020087	0.212968	Skic2		ENSMUSG00000025402	801.745	-0.0352364	0.0614298	0.747139	Nab2				ENSMUSG00000016942	Tmprss6	19.6472	-0.0341961	0.098738	NA	18.8795	-0.00882523	0.230048	0.883933
ENSMUSG00000047330	52.1258	-0.0820673	0.0201888	0.213724	Kcne4		ENSMUSG00000032394	80.823	0.022252	0.0613645	0.747139	Igdcc3				ENSMUSG00000016946	Kctd5	1790.45	0.0437833	0.381303	0.792799	1510.85	-0.021931	0.313996	0.907362
ENSMUSG00000018427	1102.54	-0.158609	0.020194	0.213724	Ypel2		ENSMUSG00000093467	11.7104	-0.0106065	0.0611468	0.747139	NA				ENSMUSG00000016984	Etaa1	191.369	-0.0197429	0.652807	0.921914	199.322	0.0340892	0.0885	0.79696
ENSMUSG00000050069	679.858	-0.190451	0.0202163	0.213818	Grem2		ENSMUSG00000000253	607.716	-0.0380793	0.0612062	0.747139	Gmpr				ENSMUSG00000016995	Matn4	665.848	-0.415657	0.00143127	0.0408266	780.578	0.0213945	0.213847	0.875829
ENSMUSG00000020300	2620.97	-0.187705	0.0202446	0.213835	Cpeb4		ENSMUSG00000090002	17.559	-0.0134701	0.0615188	0.747352	Gm16006				ENSMUSG00000017002	Slpi	23.468	-0.0188897	0.362374	NA	23.2082	-0.00224883	0.769265	0.978124
ENSMUSG00000062961	361.448	0.193192	0.0202423	0.213835	Ccdc177		ENSMUSG00000000386	19.5981	-0.0137871	0.0615669	0.747441	Mx1				ENSMUSG00000017007	Rbpjl	42.3863	0.0324013	0.221213	0.658237	40.6828	0.0126852	0.142007	0.841715
ENSMUSG00000042426	744.567	0.173871	0.0202942	0.214217	Dhx29		ENSMUSG00000027160	757.21	-0.0481914	0.0617503	0.747566	Ccdc34				ENSMUSG00000017009	Sdc4	6826.34	0.1542	0.0212999	0.220458	6558.22	0.268258	0.00223219	0.181988
ENSMUSG00000005958	1179.7	-0.190156	0.0204671	0.215899	Ephb3		ENSMUSG00000025782	548.032	0.0483893	0.0617252	0.747566	Taf3				ENSMUSG00000017057	Il13ra1	279.648	-0.0415538	0.322994	0.759427	296.171	0.0183289	0.232725	0.885132
ENSMUSG00000036155	4822.63	-0.195857	0.0206315	0.216773	Mgat5		ENSMUSG00000095159	23.3805	-0.0151796	0.0616371	0.747566	Tubb4b-ps1				ENSMUSG00000017119	Nbr1	6378.66	-0.0129459	0.785969	0.957226	5740.04	-0.014055	0.549356	0.942711
ENSMUSG00000004317	369.978	-0.181276	0.0206018	0.216773	Clcn5		ENSMUSG00000043866	1881.98	-0.0587812	0.0618217	0.747566	Taf10				ENSMUSG00000017132	Cyth1	2592.54	0.025439	0.642916	0.917882	2378.18	0.0133159	0.543276	0.942453
ENSMUSG00000043388	5962.25	-0.178296	0.0205786	0.216773	Tmem130		ENSMUSG00000068417	18.3569	-0.0128114	0.0618209	0.747566	Pnp2				ENSMUSG00000017144	Rnd3	449.791	-0.107441	0.0734181	0.416401	462.625	0.0110752	0.568589	0.946136
ENSMUSG00000050786	232.315	-0.185115	0.0206247	0.216773	Ccdc126		ENSMUSG00000042816	23.9445	0.0153016	0.0617778	0.747566	Gpr151				ENSMUSG00000017146	Brca1	186.62	-0.00133527	0.970819	0.996659	156.945	-0.0235661	0.168311	0.862061
ENSMUSG00000087141	2694.31	0.163669	0.0206038	0.216773	Plcxd2		ENSMUSG00000023990	446.145	0.0512753	0.0619095	0.748019	Tfeb				ENSMUSG00000017167	Cntnap1	9364.65	-0.10543	0.0825534	0.436854	9259.79	0.004768	0.793819	0.981571
ENSMUSG00000045991	84.1976	-0.153743	0.0206269	0.216773	Onecut2		ENSMUSG00000025089	4368.46	-0.0514538	0.0619408	0.748019	Gfra1				ENSMUSG00000017176	Nt5c3b	1369.77	0.0507242	0.322359	0.758792	1147.96	-0.0320957	0.192628	0.870588
ENSMUSG00000038578	340.205	-0.18808	0.0206595	0.216925	Susd1		ENSMUSG00000039246	111.477	-0.0299757	0.0621673	0.749312	Lyplal1				ENSMUSG00000017188	Coa3	1368.21	-0.0365442	0.4638	0.840075	1162.37	-0.0709339	0.0312537	0.645276
ENSMUSG00000032501	632.635	-0.181947	0.0207331	0.217555	Trib1		ENSMUSG00000055184	38.97	-0.0185816	0.0627106	0.749312	Fam72a				ENSMUSG00000017210	Med24	3328.63	0.0738455	0.180551	0.606925	2905.25	0.00684577	0.759226	0.974913
ENSMUSG00000032582	1637.98	0.156612	0.020758	0.217672	Rbm6		ENSMUSG00000026187	587.52	-0.0547713	0.0624921	0.749312	Xrcc5				ENSMUSG00000017221	Psmd3	3252.14	-0.00412974	0.927727	0.990446	3006.18	0.00810593	0.729923	0.97089
ENSMUSG00000042156	4487.52	0.150396	0.0208244	0.217939	Dzip1		ENSMUSG00000049686	454.23	0.0349744	0.0624974	0.749312	Orai1				ENSMUSG00000017264	Exosc10	1301.57	0.0284964	0.564895	0.887899	1188.41	0.0114654	0.604822	0.951885
ENSMUSG00000002812	2021.18	0.143975	0.0208026	0.217939	Flii		ENSMUSG00000072875	1645.03	0.0499691	0.0620976	0.749312	Gpr27				ENSMUSG00000017286	Glod4	1701.12	0.0327971	0.522061	0.868887	1462.29	-0.0201745	0.400071	0.927289
ENSMUSG00000023868	3401.98	-0.187291	0.0208231	0.217939	Pde10a		ENSMUSG00000029994	162.775	0.0374769	0.0627422	0.749312	Anxa4				ENSMUSG00000017288	Vps53	1513.44	0.0671824	0.228037	0.666988	1272.63	-0.012857	0.529131	0.941387
ENSMUSG00000074825	108.263	-0.17373	0.0208696	0.218127	Itpripl1		ENSMUSG00000059775	31.6187	-0.0164895	0.0622615	0.749312	NA				ENSMUSG00000017291	Taok1	4162.52	0.00494	0.92032	0.989333	3736.06	-0.00543976	0.790883	0.981571
ENSMUSG00000030357	2519.99	0.145198	0.0208647	0.218127	Fkbp4		ENSMUSG00000041515	279.262	0.0435988	0.0626943	0.749312	Irf8				ENSMUSG00000017299	Dnttip1	617.081	0.0201053	0.675169	0.929465	555.457	0.000383416	0.945872	0.992994
ENSMUSG00000042772	2767.35	0.139743	0.0209227	0.218395	Smg7		ENSMUSG00000115186	51.4833	0.0204621	0.0621743	0.749312	NA				ENSMUSG00000017307	Acot8	329.661	-0.0533106	0.277014	0.717484	303.818	-0.0138807	0.468701	0.932582
ENSMUSG00000038143	4866.86	0.155809	0.0209121	0.218395	Stox2		ENSMUSG00000021911	669.609	0.0562565	0.062227	0.749312	Parg				ENSMUSG00000017314	Mpp2	5295.1	0.0929563	0.106656	0.487045	4629.46	0.00880258	0.684341	0.963327
ENSMUSG00000032328	8057.52	-0.190991	0.0209418	0.218452	Tmem30a		ENSMUSG00000025278	2005.29	0.0444245	0.0626471	0.749312	Flnb				ENSMUSG00000017344	Vtn	3807.03	-0.00779181	0.844477	0.974397	3825.5	0.0177498	0.249957	0.888466
ENSMUSG00000049630	1365.15	-0.190878	0.020961	0.218509	C1ql3		ENSMUSG00000020261	2723.11	0.0346597	0.0626714	0.749312	Slc36a1				ENSMUSG00000017376	Nlk	2316.03	0.103099	0.0721583	0.412186	2047.88	0.0171793	0.499769	0.936406
ENSMUSG00000028351	6183.84	-0.187537	0.0209923	0.21855	Brinp1		ENSMUSG00000096449	388.778	-0.0312891	0.0624626	0.749312	LOC118568041				ENSMUSG00000017386	Traf4	591.009	-0.0946887	0.106258	0.485645	567.2	-0.00595824	0.77939	0.980213
ENSMUSG00000022255	2517.49	-0.190121	0.0209837	0.21855	Mtdh		ENSMUSG00000022671	416.49	-0.0417091	0.062527	0.749312	Mzt2				ENSMUSG00000017390	Aldoc	127440	0.134833	0.0268296	0.247944	103672	-0.0193042	0.390198	0.927289
ENSMUSG00000040669	2972.27	0.141462	0.0210306	0.218806	Phc1		ENSMUSG00000057580	17.5096	-0.0132498	0.0623566	0.749312	NA				ENSMUSG00000017400	Stac2	7293.8	0.0514635	0.364203	0.785358	6150.06	-0.0444559	0.14652	0.84728
ENSMUSG00000070498	4663.73	-0.191204	0.0211106	0.219367	Tmem132b		ENSMUSG00000014294	2473.46	-0.0500056	0.0626537	0.749312	Ndufa2				ENSMUSG00000017404	Rpl19	12431.1	0.041655	0.385525	0.795901	10534.7	-0.0244185	0.266764	0.893836
ENSMUSG00000061119	412.361	-0.191485	0.021112	0.219367	Prcp		ENSMUSG00000097440	384.939	0.0474224	0.0626621	0.749312	NA				ENSMUSG00000017405	Nek8	191.258	-0.00664484	0.867371	0.979692	167.301	-0.0100572	0.500465	0.936599
ENSMUSG00000020260	1345.71	-0.178986	0.0212102	0.220228	Pofut2		ENSMUSG00000069020	1570.17	-0.0624923	0.0627832	0.749314	Urm1				ENSMUSG00000017412	Cacnb4	3522.94	-0.0325036	0.509422	0.865051	3276.94	-8.11858e-05	0.996126	0.999686
ENSMUSG00000021903	227.227	0.180798	0.0212224	0.220228	Galnt15		ENSMUSG00000027584	1123.75	0.0450711	0.0628618	0.749764	Oprl1				ENSMUSG00000017417	Plxdc1	994.928	-0.41122	0.000602271	0.0226327	1067.55	0.00137839	0.933721	0.992349
ENSMUSG00000071419	45.6294	0.0984094	0.0212517	0.220388	NA		ENSMUSG00000006362	1161.65	0.0619062	0.0629431	0.750246	Cbfa2t3				ENSMUSG00000017418	Arl5b	462.013	-0.017766	0.70354	0.934307	441.264	0.0125204	0.54738	0.942453
ENSMUSG00000035783	54.8946	-0.0799666	0.0212684	0.220418	Acta2		ENSMUSG00000027560	520.034	-0.0362674	0.0631441	0.752153	Dok5				ENSMUSG00000017421	Zfp207	2126.24	0.0451328	0.37479	0.788927	2043.27	0.0610415	0.0597639	0.74263
ENSMUSG00000017009	6826.34	0.1542	0.0212999	0.220458	Sdc4		ENSMUSG00000104713	26.004	-0.0151691	0.0632839	0.753329	Gbp6				ENSMUSG00000017428	Psmd11	1488.89	0.109877	0.0643444	0.387669	1325.24	0.0192361	0.4094	0.927289
ENSMUSG00000089762	529.624	-0.177279	0.0212909	0.220458	Ier5l		ENSMUSG00000041809	76.7131	0.0237351	0.0637555	0.753377	Efhc1				ENSMUSG00000017446	C1qtnf1	128.946	-0.0543209	0.14043	0.552653	142.611	0.0106871	0.428926	0.928711
ENSMUSG00000031506	33.2833	-0.064981	0.0213374	0.220703	Ptpn7		ENSMUSG00000100750	27.6744	0.0152837	0.0639148	0.753377	NA				ENSMUSG00000017453	Pipox	58.9936	-0.0670415	0.0892777	0.452053	64.0749	0.00421272	0.725028	0.968705
ENSMUSG00000042380	1131.33	-0.15563	0.0213667	0.22072	Smim12		ENSMUSG00000046330	6038.2	-0.0423056	0.0638009	0.753377	Rpl37a				ENSMUSG00000017466	Timp2	11917	-0.136729	0.0438887	0.316094	12304.8	0.0150004	0.46831	0.932582
ENSMUSG00000029708	691.956	0.163448	0.0213623	0.22072	Gcc1		ENSMUSG00000101599	85.6167	0.0223109	0.0637459	0.753377	NA				ENSMUSG00000017478	Zc3h18	1307.19	0.0591817	0.265722	0.70682	1167.23	0.0109554	0.657725	0.961636
ENSMUSG00000028747	169.381	-0.183626	0.0214531	0.22147	Htr6		ENSMUSG00000017817	90.442	-0.0239322	0.0633915	0.753377	Jph2				ENSMUSG00000017485	Top2b	3501.14	0.0624114	0.278442	0.718253	3118.91	0.0073212	0.750298	0.974313
ENSMUSG00000036275	4452.76	-0.175575	0.0214869	0.221674	9530068E07Rik		ENSMUSG00000083325	16.9723	-0.0116696	0.0635979	0.753377	Gm14121				ENSMUSG00000017491	Rarb	328.05	-0.445553	0.00238841	0.0563891	334.23	-0.0179259	0.247031	0.888466
ENSMUSG00000040713	1440.85	-0.18407	0.0216314	0.2227	Creg1		ENSMUSG00000106446	41.466	0.0126142	0.0635705	0.753377	NA				ENSMUSG00000017493	Igfbp4	3220.3	-0.0613621	0.238435	0.678448	3191.5	0.0172423	0.396856	0.927289
ENSMUSG00000087006	644.923	-0.186492	0.0216979	0.2227	Gm13889		ENSMUSG00000014551	915.423	-0.0558611	0.0635406	0.753377	Mrps25				ENSMUSG00000017499	Cdc6	25.3801	0.0235128	0.312195	0.749209	23.8785	0.00992225	0.221253	0.878016
ENSMUSG00000027134	4352.84	-0.165116	0.021635	0.2227	Lpcat4		ENSMUSG00000048583	94.8466	-0.027789	0.0639861	0.753377	Igf2				ENSMUSG00000017548	Suz12	1166.24	0.17428	0.0155762	0.181324	1095.06	0.149125	0.0128005	0.451768
ENSMUSG00000028822	3783.69	-0.179717	0.0216701	0.2227	Tmem50a		ENSMUSG00000005534	2009.59	0.0468872	0.0638911	0.753377	Insr				ENSMUSG00000017550	Atad5	150.485	0.00812349	0.845509	0.974815	150.144	0.0273257	0.127105	0.831185
ENSMUSG00000065701	34.7464	-0.0408312	0.0216843	0.2227	NA		ENSMUSG00000110713	10.0457	-0.00948172	0.0637649	0.753377	NA				ENSMUSG00000017561	Crlf3	527.114	0.0819774	0.144532	0.558664	494.072	0.048768	0.0688156	0.766399
ENSMUSG00000063063	9374.33	0.139652	0.0216579	0.2227	Ctnna2		ENSMUSG00000021963	2028.19	-0.0578834	0.0639537	0.753377	Sap18				ENSMUSG00000017607	Tns4	13.2232	0.00274016	0.87899	NA	12.0932	0.000957872	0.870852	0.989539
ENSMUSG00000036218	200.494	-0.189717	0.0216137	0.2227	Pdzrn4		ENSMUSG00000104344	39.1868	0.0131737	0.0639785	0.753377	NA				ENSMUSG00000017615	Tnfaip1	2557.65	0.0504034	0.320153	0.757084	2234.47	-0.005125	0.853163	0.987714
ENSMUSG00000018822	67.4198	-0.0937897	0.0216806	0.2227	Sfrp5		ENSMUSG00000032607	1389.83	-0.056743	0.0636864	0.753377	Amt				ENSMUSG00000017631	Abr	18992.5	0.127019	0.0243591	0.236766	16031.4	-0.016513	0.605542	0.95201
ENSMUSG00000027860	212.142	-0.186486	0.0217611	0.222919	Vangl1		ENSMUSG00000081929	17.9147	-0.0127193	0.0634143	0.753377	Rps11-ps2				ENSMUSG00000017639	Rab11fip4	14539.6	0.0947875	0.0887157	0.451457	12290.9	-0.0217076	0.418191	0.928711
ENSMUSG00000047085	6550.79	-0.177618	0.0217453	0.222919	Lrrc4b		ENSMUSG00000057531	2081.94	-0.0631001	0.0634123	0.753377	Dtnbp1				ENSMUSG00000017652	Cd40	35.8934	-0.016675	0.539922	0.878648	40.1047	0.0130489	0.218106	0.878016
ENSMUSG00000071398	72.3876	-0.108232	0.0217487	0.222919	Cimip5		ENSMUSG00000025204	565.542	-0.0514285	0.0639658	0.753377	Ndufb8				ENSMUSG00000017664	Slc35c2	1900.44	-0.0347485	0.481366	0.849708	1880.36	0.0235824	0.269982	0.894922
ENSMUSG00000040918	385.2	-0.187423	0.0218733	0.223891	Slc19a2		ENSMUSG00000049882	471.077	-0.0533248	0.0641351	0.754163	Vcpkmt				ENSMUSG00000017667	Zfp334	588.752	-0.0118977	0.802218	0.961722	559.133	0.0128376	0.533616	0.942198
ENSMUSG00000031556	2211.1	-0.176312	0.0218841	0.223891	Tm2d2		ENSMUSG00000022967	1835.66	0.0358438	0.0641306	0.754163	Ifnar1				ENSMUSG00000017670	Elmo2	6211.62	0.0787077	0.138001	0.548983	5153.77	-0.0467136	0.121284	0.818046
ENSMUSG00000035615	1447.6	0.163512	0.0219827	0.224469	Frmpd1		ENSMUSG00000005683	11833.2	-0.0574434	0.0642154	0.754624	Cs				ENSMUSG00000017677	Wsb1	1650.08	-0.227562	0.00908534	0.132628	1787.52	0.0208323	0.274177	0.895707
ENSMUSG00000036599	755.204	-0.191622	0.0219661	0.224469	Chst12		ENSMUSG00000037579	7546.26	0.0507121	0.0642586	0.754647	Kcnh3				ENSMUSG00000017679	Ttpal	1733.04	-0.0156673	0.74616	0.944719	1539.19	-0.0242791	0.343577	0.917377
ENSMUSG00000024187	944.46	-0.185067	0.0219706	0.224469	Fam234a		ENSMUSG00000078570	1485.03	-0.0577952	0.0642998	0.754649	1110065P20Rik				ENSMUSG00000017686	Rhot1	1676.83	0.0457928	0.355169	0.781004	1509.71	0.0107229	0.671545	0.961636
ENSMUSG00000021360	841.589	-0.188023	0.0219975	0.224476	Gcnt2		ENSMUSG00000103685	16.4321	0.0114901	0.0643681	0.754691	NA				ENSMUSG00000017692	Rhbdl3	1003.59	0.00633757	0.895971	0.984585	1002.39	0.122969	0.0182695	0.538886
ENSMUSG00000030110	114.041	-0.13964	0.0220297	0.224517	Ret		ENSMUSG00000103574	12.8056	-0.0106528	0.0644616	0.754691	NA				ENSMUSG00000017697	Ada	26.2809	-0.00533706	0.806549	0.963554	23.0372	-0.00318449	0.668342	0.961636
ENSMUSG00000019865	59.7808	-0.103523	0.0220283	0.224517	Nmbr		ENSMUSG00000037533	820.35	0.0563282	0.0644691	0.754691	Rapgef6				ENSMUSG00000017707	Serinc3	10984.8	-0.0735909	0.147998	0.562581	12244.2	0.0357488	0.0481065	0.713392
ENSMUSG00000045414	956.118	-0.183476	0.0220738	0.224574	Dipk2a		ENSMUSG00000033063	276.79	0.0338547	0.0645278	0.754691	Cntnap3				ENSMUSG00000017713	Tha1	180.63	0.0334072	0.446132	0.830199	165.929	0.0149948	0.380662	0.926362
ENSMUSG00000024524	7000.27	-0.157108	0.0220775	0.224574	Gnal		ENSMUSG00000050334	1292.91	0.0562482	0.0644616	0.754691	2810049E08Rik				ENSMUSG00000017715	Pgs1	3860.12	0.082181	0.120653	0.513791	3313.11	-0.012423	0.619038	0.955096
ENSMUSG00000024833	206.297	0.188013	0.0220708	0.224574	Pola2		ENSMUSG00000046318	275.933	0.0315575	0.0645503	0.754691	Ccbe1				ENSMUSG00000017716	Birc5	39.1527	-0.00989924	0.718716	0.938789	38.4	0.00333468	0.739047	0.972919
ENSMUSG00000051652	537.87	-0.187079	0.0221185	0.224848	Lrrc3		ENSMUSG00000034349	350.95	0.0429704	0.064626	0.754778	Smc4				ENSMUSG00000017718	Afmid	25.9259	-0.00456005	0.848455	0.975365	24.9137	0.0018247	0.815376	0.984423
ENSMUSG00000020021	2449.82	0.159443	0.0221793	0.225322	Fgd6		ENSMUSG00000028820	3045.64	0.0658588	0.0646811	0.754778	Sfpq				ENSMUSG00000017721	Pigt	3529.13	-0.133314	0.0486208	0.33253	3674.93	0.0130976	0.482299	0.933766
ENSMUSG00000074818	174.436	0.174254	0.0222515	0.225913	Pdzd7		ENSMUSG00000062753	1574.85	-0.0627375	0.0646533	0.754778	Smim29				ENSMUSG00000017723	Wfdc2	24.6943	0.0232691	0.272774	0.712983	26.1946	0.0141092	0.0606399	0.746205
ENSMUSG00000074342	80.1055	-0.125821	0.0223085	0.226347	I830077J02Rik		ENSMUSG00000027677	2734.67	0.0461929	0.0649693	0.755755	Ttc14				ENSMUSG00000017724	Etv4	938.357	0.0158637	0.744009	0.944338	803.68	-0.0317478	0.220723	0.878016
ENSMUSG00000027963	2673.04	-0.181465	0.0224507	0.227645	Extl2		ENSMUSG00000039634	140.711	-0.0290004	0.0648978	0.755755	Zfp189				ENSMUSG00000017734	Dbndd2	6094.31	0.00736029	0.866532	0.979625	5551.91	0.00263421	0.901429	0.991257
ENSMUSG00000039013	30.6088	-0.0606867	0.0224993	0.227769	Siglecf		ENSMUSG00000030237	2704.3	0.0147139	0.0649581	0.755755	Slco1a4				ENSMUSG00000017737	Mmp9	68.9995	-0.0328721	0.270547	0.711123	70.6914	-4.35981e-05	0.994285	0.99941
ENSMUSG00000066406	2188.98	-0.156397	0.0225058	0.227769	Akap13		ENSMUSG00000044952	454.283	-0.0475055	0.0649709	0.755755	Kctd21				ENSMUSG00000017740	Slc12a5	17820.4	-0.111721	0.0737003	0.417118	18178.6	0.0179982	0.399231	0.927289
ENSMUSG00000022094	954.503	-0.184591	0.022478	0.227769	Slc39a14		ENSMUSG00000010048	269.878	0.0418511	0.064854	0.755755	Ifrd2				ENSMUSG00000017747	Ghdc	517.445	-0.0252051	0.583274	0.895015	490.734	0.00509789	0.788965	0.981571
ENSMUSG00000086844	81.149	-0.138815	0.022612	0.228388	B230206H07Rik		ENSMUSG00000015092	3050.87	-0.0632814	0.0650983	0.756469	Edf1				ENSMUSG00000017754	Pltp	3514.78	-0.00824376	0.753771	0.94622	4110.89	0.0148412	0.100636	0.808675
ENSMUSG00000021911	736.261	0.159594	0.0225965	0.228388	Parg		ENSMUSG00000040229	524.132	0.0254508	0.065156	0.756469	Gpr34				ENSMUSG00000017756	Slc12a7	325.321	-0.346307	0.00254503	0.0588677	367.226	0.0198229	0.272736	0.895707
ENSMUSG00000062115	2035.1	-0.156698	0.0226017	0.228388	Rai1		ENSMUSG00000074785	1567.2	0.0512408	0.0651474	0.756469	Plxnc1				ENSMUSG00000017760	Ctsa	5370.13	-0.184726	0.0132845	0.165382	5501.43	0.0139496	0.520519	0.940044
ENSMUSG00000022377	3759.19	0.154621	0.0226242	0.228388	Asap1		ENSMUSG00000046699	695.657	0.0326217	0.0654803	0.759649	Slitrk4				ENSMUSG00000017764	Zswim1	486.477	0.110835	0.0710473	0.408765	423.341	0.017844	0.380671	0.926362
ENSMUSG00000039367	2654.64	0.15021	0.0226821	0.228828	Sec24c		ENSMUSG00000013736	589.391	0.0532867	0.0655955	0.759649	Trnt1				ENSMUSG00000017765	Slc12a4	1933.31	-0.0298194	0.531263	0.875164	2011.77	0.0482636	0.0530135	0.729165
ENSMUSG00000039686	5940.5	0.154572	0.0227766	0.229058	Zer1		ENSMUSG00000024143	2245	-0.042055	0.0655626	0.759649	Rhoq				ENSMUSG00000017774	Myo1c	632.772	0.000321278	0.995522	0.999126	646.07	0.0495119	0.0441403	0.696825
ENSMUSG00000031166	15862	0.133423	0.0227433	0.229058	Wdr13		ENSMUSG00000024190	652.094	-0.0239651	0.0655229	0.759649	Dusp1				ENSMUSG00000017776	Crk	4177.82	0.0543607	0.320217	0.757084	3643.46	-0.00577681	0.783151	0.980773
ENSMUSG00000052656	1633.97	-0.183951	0.0227486	0.229058	Rnf103		ENSMUSG00000085587	51.4008	-0.0209177	0.0658366	0.759834	NA				ENSMUSG00000017778	Cox7c	6483.19	0.0152284	0.754489	0.946224	5557.15	-0.033069	0.193746	0.872218
ENSMUSG00000069520	1592.81	-0.171573	0.0227586	0.229058	Tmem19		ENSMUSG00000072692	218.229	-0.0327492	0.06586	0.759834	NA				ENSMUSG00000017781	Pitpna	9394.05	0.0291897	0.627432	0.91171	8063.68	-0.030894	0.220527	0.878016
ENSMUSG00000063362	725.935	-0.186449	0.0227643	0.229058	Alg11		ENSMUSG00000044285	57.2757	-0.0228716	0.0657947	0.759834	NA				ENSMUSG00000017801	Mlx	620.646	-0.0443016	0.373023	0.78739	568.214	-0.0139667	0.50805	0.937948
ENSMUSG00000052726	433.147	-0.184486	0.0228344	0.229271	Kcnt2		ENSMUSG00000020456	8181.77	-0.068595	0.0658024	0.759834	Ogdh				ENSMUSG00000017802	Retreg3	3291.76	-0.0431062	0.382385	0.793956	3227.34	0.0142251	0.485565	0.933921
ENSMUSG00000021557	5462.33	0.130706	0.0228409	0.229271	Agtpbp1		ENSMUSG00000091498	380.277	-0.043931	0.0657392	0.759834	NA				ENSMUSG00000017817	Jph2	116.208	0.00453262	0.897407	0.984585	90.442	-0.0239322	0.0633915	0.753377
ENSMUSG00000036299	4112.07	-0.149785	0.0228186	0.229271	BC031181		ENSMUSG00000055202	254.175	0.0426279	0.0657846	0.759834	Zfp811				ENSMUSG00000017830	Dhx58	75.3544	-0.0128817	0.696649	0.933702	70.6112	-0.00113242	0.927046	0.992082
ENSMUSG00000036327	900.939	-0.180849	0.0229263	0.22972	Qsox2		ENSMUSG00000027867	20.8462	0.0138472	0.0661735	0.761716	Spag17				ENSMUSG00000017831	Rab5a	2613.46	-0.00351189	0.942258	0.992926	2301.16	-0.0153236	0.448972	0.928711
ENSMUSG00000031258	67.7623	-0.127727	0.0229288	0.22972	Xkrx		ENSMUSG00000028843	1891.02	-0.0525751	0.0663047	0.761716	Sh3bgrl3				ENSMUSG00000017837	Nkiras2	593.224	0.0336088	0.499146	0.858815	509.336	-0.0190042	0.408037	0.927289
ENSMUSG00000022176	168.743	-0.111061	0.0229262	0.22972	Rem2		ENSMUSG00000028656	5132.33	-0.0582297	0.0663138	0.761716	Cap1				ENSMUSG00000017843	Ppp2r5c	9616.09	0.0425785	0.391978	0.79924	8300.02	-0.0165189	0.495757	0.936191
ENSMUSG00000073792	272.421	-0.183646	0.0230433	0.230713	Alg6		ENSMUSG00000070891	25.1561	0.0154375	0.0662645	0.761716	NA				ENSMUSG00000017858	Ift52	699.327	-0.00685946	0.922818	0.989424	597.738	-0.0386499	0.126038	0.828468
ENSMUSG00000042594	1060.72	0.165842	0.0230568	0.230713	Sh2b3		ENSMUSG00000086715	10.8617	-0.00932465	0.0661258	0.761716	B230112J18Rik				ENSMUSG00000017861	Mybl2	46.3392	0.0600033	0.0850997	0.441976	42.5326	0.0170456	0.10507	0.810094
ENSMUSG00000007411	2549.54	0.14715	0.0230723	0.230723	Mark3		ENSMUSG00000004902	6943.99	-0.0566564	0.0662242	0.761716	Slc25a18				ENSMUSG00000017868	Sgk2	90.857	-0.0244929	0.511542	0.8653	81.8472	-0.00887955	0.506135	0.937948
ENSMUSG00000072941	1371.96	-0.18309	0.0231739	0.23116	Sod3		ENSMUSG00000021281	38.0701	-0.0185263	0.0662407	0.761716	Tnfaip2				ENSMUSG00000017897	Eya2	170.232	0.0910294	0.0758382	0.421601	140.739	0.00465805	0.745666	0.973543
ENSMUSG00000047881	659.415	-0.181815	0.0231511	0.23116	Rell1		ENSMUSG00000034792	101.704	0.0272797	0.0663585	0.761753	Gna15				ENSMUSG00000017929	B4galt5	1878.72	-0.0200299	0.655048	0.922054	1915.05	0.0333063	0.112324	0.813403
ENSMUSG00000051599	33.8794	-0.0567585	0.0231626	0.23116	Pcdhb2		ENSMUSG00000031093	419.477	0.0410494	0.0666395	0.761799	Dock11				ENSMUSG00000017943	Gdap1l1	1921.64	0.0173364	0.715977	0.937396	1680.57	-0.0117991	0.558427	0.943514
ENSMUSG00000024851	10746.1	0.145291	0.0231579	0.23116	Pitpnm1		ENSMUSG00000028749	10.1289	-0.0100659	0.0668269	0.761799	Pla2g2f				ENSMUSG00000017969	Ptgis	81.6192	-0.040245	0.283298	0.724126	87.2124	0.0140475	0.324814	0.907995
ENSMUSG00000039206	1872.78	-0.171309	0.0232279	0.231265	Daglb		ENSMUSG00000040824	1154.42	-0.0434486	0.0665518	0.761799	Snrpd2				ENSMUSG00000017978	Cadps2	1752.32	0.344652	0.000122821	0.00742511	1428.07	0.0189465	0.41048	0.92755
ENSMUSG00000000791	77.1557	-0.112913	0.023212	0.231265	Il12rb1		ENSMUSG00000030846	2551.89	0.0481503	0.0665181	0.761799	Tial1				ENSMUSG00000017999	Ddx27	817.868	0.153457	0.0343139	0.28036	693.505	0.0113399	0.553241	0.942711
ENSMUSG00000032349	5218.9	-0.180339	0.023218	0.231265	Elovl5		ENSMUSG00000055629	2820.94	0.0433003	0.0667449	0.761799	B4galnt4				ENSMUSG00000018001	Cyth3	1134.18	0.0564707	0.284295	0.724642	1019.65	0.0161921	0.538544	0.942198
ENSMUSG00000024990	522.243	-0.182687	0.0232498	0.231339	Rbp4		ENSMUSG00000031872	604.725	0.050406	0.0665416	0.761799	Bean1				ENSMUSG00000018008	Cyth4	750.061	-0.0166251	0.722205	0.939811	729.961	0.0185886	0.344513	0.917377
ENSMUSG00000052395	435.837	-0.180508	0.023272	0.231415	Rft1		ENSMUSG00000033214	2089.91	0.0363768	0.0668609	0.761799	Slitrk5				ENSMUSG00000018012	Rac3	646.011	0.056235	0.281585	0.72206	549.851	-0.0132108	0.530613	0.941442
ENSMUSG00000026960	215.476	-0.182488	0.0232913	0.231462	Arl6ip6		ENSMUSG00000034839	544.962	-0.041364	0.0666684	0.761799	Larp6				ENSMUSG00000018040	Rrp7a	2392.28	0.0116108	0.760025	0.947548	2089.89	-0.0186647	0.445166	0.928711
ENSMUSG00000045348	3315.55	0.147775	0.0233344	0.231746	Nyap1		ENSMUSG00000021374	1115.22	0.0593502	0.0665839	0.761799	Nup153				ENSMUSG00000018042	Cyb5r3	4530.58	-0.0445358	0.372616	0.787212	4055.52	-0.0302653	0.245199	0.88725
ENSMUSG00000021036	1275.6	-0.181513	0.0234807	0.233055	Sptlc2		ENSMUSG00000073374	40.9301	0.0196055	0.0668426	0.761799	NA				ENSMUSG00000018068	Ints2	576.019	-0.0443696	0.368403	0.78568	585.612	0.0368783	0.13075	0.833566
ENSMUSG00000028434	1615.43	0.140385	0.0235078	0.233151	Epb41l4b		ENSMUSG00000024798	305.486	0.0423514	0.0668321	0.761799	Htr7				ENSMUSG00000018076	Med13l	3216.47	0.184421	0.00802374	0.124571	3099.97	0.323281	0.000282154	0.0469257
ENSMUSG00000035798	2885.62	-0.181341	0.0235197	0.233151	Zdhhc17		ENSMUSG00000024677	80.3828	0.0215572	0.0664248	0.761799	Ms4a6b				ENSMUSG00000018102	H2bc4	1980.58	0.0431651	0.367733	0.78568	1568.38	-0.0449871	0.0580559	0.74263
ENSMUSG00000030209	6636.21	-0.180941	0.023548	0.233288	Grin2b		ENSMUSG00000026775	1578.95	0.0551839	0.0669674	0.76216	Yme1l1				ENSMUSG00000018126	Baiap2l2	83.3342	-0.0475856	0.202478	0.635201	82.6137	-0.0021161	0.856927	0.987714
ENSMUSG00000030588	1248.28	-0.167797	0.0235825	0.233484	Yif1b		ENSMUSG00000027221	10185.5	0.057183	0.0670148	0.76216	Chst1				ENSMUSG00000018143	Mafk	475.906	0.0270627	0.57081	0.890182	429.129	0.00600173	0.76972	0.978124
ENSMUSG00000033540	590.928	-0.165823	0.0236235	0.233746	Idua		ENSMUSG00000031954	1715.54	-0.0480969	0.0670173	0.76216	Cfdp1				ENSMUSG00000018160	Med1	1119.3	0.0145292	0.765236	0.949246	1045.44	0.0187372	0.416464	0.928711
ENSMUSG00000035226	7509.74	0.154449	0.0237129	0.234292	Rims4		ENSMUSG00000045216	2985.13	0.045667	0.0670743	0.762171	Hs6st1				ENSMUSG00000018166	Erbb3	590.163	-0.56531	0.000196818	0.0100358	711.183	0.0133324	0.351165	0.917572
ENSMUSG00000034867	1707.27	0.142803	0.0237228	0.234292	Ankrd27		ENSMUSG00000026840	260.744	0.0218987	0.067341	0.762171	Lamc3				ENSMUSG00000018167	Stard3	1169.47	-0.132421	0.048633	0.33253	1227.45	0.0198337	0.312538	0.907362
ENSMUSG00000016018	1316.75	0.155112	0.0237164	0.234292	Mtrex		ENSMUSG00000028541	5853.29	0.0573534	0.0671613	0.762171	B4galt2				ENSMUSG00000018169	Mfng	201.618	-0.00722972	0.85817	0.977686	199.669	0.0145562	0.322968	0.907362
ENSMUSG00000047904	937.829	-0.180982	0.0237516	0.234432	Sstr2		ENSMUSG00000033316	3158.21	0.0355772	0.0672876	0.762171	Galnt9				ENSMUSG00000018171	Vmp1	3598.14	-0.570997	1.45754e-05	0.00146704	4091.14	0.00661085	0.694216	0.965701
ENSMUSG00000025759	652.254	-0.178288	0.0238352	0.234989	Mfsd8		ENSMUSG00000020115	921.111	0.0555387	0.06722	0.762171	Tbk1				ENSMUSG00000018189	Uchl5	903.45	0.0654547	0.220791	0.658066	749.114	-0.0276636	0.23837	0.886207
ENSMUSG00000028618	7842.99	-0.173474	0.0238817	0.234989	Tmem59		ENSMUSG00000072946	3562.75	-0.0454722	0.0673568	0.762171	Ptgr2				ENSMUSG00000018196	Glrx2	2286.51	0.0280583	0.56763	0.888757	2049.92	-0.000381144	0.977793	0.996923
ENSMUSG00000063406	722.6	-0.180496	0.0238669	0.234989	Tmed5		ENSMUSG00000034730	18885.5	0.0617569	0.0674205	0.762171	Adgrb1				ENSMUSG00000018199	Ro60	1268.62	0.00798872	0.869737	0.980228	1190.67	0.0104191	0.557699	0.943514
ENSMUSG00000021314	4446.54	0.154322	0.0238782	0.234989	Amph		ENSMUSG00000045996	192.353	-0.0379759	0.0673135	0.762171	Polr2k				ENSMUSG00000018209	Stk4	1656.47	0.142824	0.0286276	0.255249	1431.17	0.00982575	0.649577	0.961187
ENSMUSG00000033809	422.614	-0.180328	0.0238378	0.234989	Alg3		ENSMUSG00000072235	17396.2	-0.0549998	0.067368	0.762171	Tuba1a				ENSMUSG00000018217	Pmp22	1325.93	-0.337273	0.00193706	0.0488577	1456.57	0.0133542	0.447022	0.928711
ENSMUSG00000034903	318.806	-0.178108	0.0239072	0.235068	Cobll1		ENSMUSG00000022514	1369.07	0.0304483	0.0674337	0.762171	Il1rap				ENSMUSG00000018238	Gdf9	33.1331	-0.00219625	0.928052	0.990446	30.2365	-0.000730915	0.93218	0.992131
ENSMUSG00000028399	8729.68	-0.173104	0.0239192	0.235068	Ptprd		ENSMUSG00000009628	38.4619	0.0185237	0.0676002	0.763223	Tex15				ENSMUSG00000018239	Zcchc10	114.085	0.0670516	0.13888	0.549391	95.9478	0.00368004	0.787981	0.981492
ENSMUSG00000042207	1949.33	0.154149	0.0240045	0.235422	Kdm5b		ENSMUSG00000020758	797.602	-0.0490758	0.06761	0.763223	Itgb4				ENSMUSG00000018286	Psmb6	2282.69	-0.0197099	0.684954	0.932064	1953.33	-0.0601851	0.0584268	0.74263
ENSMUSG00000019087	16029.3	-0.164271	0.0240193	0.235422	Atp6ap1		ENSMUSG00000005802	2192.59	0.0375574	0.0676969	0.763227	Slc30a4				ENSMUSG00000018287	Spag7	1032.78	0.0149689	0.751788	0.94622	912.241	-0.0125725	0.724346	0.968705
ENSMUSG00000043621	47.5654	-0.0858316	0.0240365	0.235422	Ubxn10		ENSMUSG00000026856	746.944	0.0464522	0.0676757	0.763227	Dolpp1				ENSMUSG00000018293	Pfn1	3618.52	-0.0178117	0.701776	0.934264	3204.31	-0.0194312	0.366091	0.921938
ENSMUSG00000029470	592.66	-0.171718	0.0240208	0.235422	P2rx4		ENSMUSG00000030002	2431.31	0.0533845	0.0677425	0.763227	Dusp11				ENSMUSG00000018322	Tomm34	1662.51	0.0387695	0.420331	0.817163	1420.68	-0.0231543	0.327755	0.908758
ENSMUSG00000029919	482.105	-0.178434	0.0239756	0.235422	Hpgds		ENSMUSG00000001750	778.925	0.0335657	0.0677767	0.763227	Tcirg1				ENSMUSG00000018326	Ywhab	11612.5	0.0252068	0.554015	0.883148	10197.8	-0.0129009	0.565293	0.945309
ENSMUSG00000020620	660.579	-0.17538	0.0240438	0.235422	Abca8b		ENSMUSG00000030111	248.512	0.0383648	0.0678879	0.76401	A2m				ENSMUSG00000018334	Ksr1	1985.98	0.295117	0.00157792	0.0432708	1731.64	0.0744357	0.0380408	0.6783
ENSMUSG00000026822	42.5903	-0.0433525	0.0241434	0.236253	Lcn2		ENSMUSG00000050315	343.508	0.042959	0.0681475	0.764284	Synpo2				ENSMUSG00000018339	Gpx3	325.757	-0.0246229	0.58028	0.893427	336.93	0.0414629	0.0805295	0.780317
ENSMUSG00000057130	905.733	0.153473	0.024167	0.236339	Txnl4a		ENSMUSG00000028675	1639.69	-0.0432139	0.0680977	0.764284	Pnrc2				ENSMUSG00000018340	Anxa6	4358.52	-0.0248532	0.611616	0.905993	3764.05	-0.0780203	0.0416007	0.688243
ENSMUSG00000097974	85.0168	-0.132066	0.0241957	0.236475	NA		ENSMUSG00000004846	1353.18	0.0439582	0.0680745	0.764284	Plod3				ENSMUSG00000018347	Zkscan6	383.375	0.0454621	0.352334	0.780463	315.157	-0.0198706	0.297827	0.906755
ENSMUSG00000109357	41.0309	-0.0785842	0.0242188	0.236489	NA		ENSMUSG00000037709	337.958	0.0431932	0.0680274	0.764284	Fam13a				ENSMUSG00000018362	Kpna2	327.733	0.0175598	0.684439	0.932064	321.492	0.0250035	0.158219	0.853423
ENSMUSG00000015605	1749.86	0.16481	0.0242268	0.236489	Srf		ENSMUSG00000003420	1394.91	0.0417213	0.0681622	0.764284	Fcgrt				ENSMUSG00000018363	Smurf2	1502.91	-0.0230601	0.622202	0.910771	1338.74	-0.0246532	0.319649	0.907362
ENSMUSG00000027878	1444.04	-0.174812	0.0242768	0.236543	Notch2		ENSMUSG00000058806	61.3875	0.0240066	0.0681475	0.764284	Col13a1				ENSMUSG00000018372	Cep95	412.575	-0.00282569	0.950515	0.99327	388.237	0.0100754	0.590013	0.948287
ENSMUSG00000019979	363.238	0.177128	0.0242483	0.236543	Apaf1		ENSMUSG00000104802	33.3816	-0.0174043	0.0684309	0.76492	Gm5869				ENSMUSG00000018377	Vezf1	1413.76	-0.00754139	0.927949	0.990446	1257.38	-0.0150632	0.514189	0.939113
ENSMUSG00000038208	397.493	-0.17889	0.024266	0.236543	Pgap3		ENSMUSG00000061414	74.0151	-0.0253667	0.0684859	0.76492	Cracr2a				ENSMUSG00000018378	2210416O15Rik	2021.94	-0.02063	0.668194	0.926612	1842.79	-0.00808737	0.732661	0.972033
ENSMUSG00000029550	2708.94	-0.175983	0.0242948	0.236574	Sppl3		ENSMUSG00000048787	363.727	0.045231	0.068403	0.76492	Dcun1d3				ENSMUSG00000018379	Srsf1	4347.26	-0.0158987	0.722983	0.939811	4191.57	0.0199514	0.360229	0.919818
ENSMUSG00000029782	948.369	-0.178617	0.0243206	0.236681	Tmem209		ENSMUSG00000098557	2314.49	0.040547	0.0682933	0.76492	Kctd12				ENSMUSG00000018381	Abi3	293.463	-0.0190023	0.664	0.924169	262.02	-0.0117944	0.501362	0.937033
ENSMUSG00000021943	620.866	-0.176107	0.0243403	0.236728	Gdf10		ENSMUSG00000000567	1392.84	0.0545392	0.0685108	0.76492	Sox9				ENSMUSG00000018387	Shroom1	204.619	-0.0094601	0.810765	0.964363	202.408	0.0154747	0.327078	0.908739
ENSMUSG00000097726	41.6774	0.0853207	0.0243739	0.236766	9530036O11Rik		ENSMUSG00000022843	2560.92	0.0491207	0.0684001	0.76492	Clcn2				ENSMUSG00000018395	Kif3a	2342.51	0.0897944	0.115195	0.504066	2025.23	0.00150781	0.951725	0.99353
ENSMUSG00000017631	18992.5	0.127019	0.0243591	0.236766	Abr		ENSMUSG00000022890	4977.83	-0.0576708	0.0684408	0.76492	Atp5pf				ENSMUSG00000018398	Septin8	14859.8	0.0679322	0.191717	0.622289	12225.7	-0.0498335	0.0990514	0.807408
ENSMUSG00000007036	3148.89	-0.172237	0.0244235	0.237104	Abhd16a		ENSMUSG00000008318	648.918	-0.0469989	0.0688342	0.766399	Relt				ENSMUSG00000018401	Mtmr4	2063.62	0.0682644	0.212813	0.648148	2007.2	0.195656	0.00590965	0.315976
ENSMUSG00000067377	740.062	-0.173796	0.024471	0.237277	Tspan6		ENSMUSG00000038489	697.351	-0.0408104	0.0687245	0.766399	Polr2l				ENSMUSG00000018405	Mrm1	348.017	-0.019011	0.680074	0.930612	302.391	-0.0265807	0.198118	0.872721
ENSMUSG00000030545	637.487	0.158807	0.0244613	0.237277	Pex11a		ENSMUSG00000017561	494.072	0.048768	0.0688156	0.766399	Crlf3				ENSMUSG00000018411	Mapt	13831.1	0.054899	0.247047	0.686125	11604.4	-0.0345125	0.15873	0.853423
ENSMUSG00000026473	212553	0.160023	0.0245156	0.237565	Glul		ENSMUSG00000018585	988.241	-0.0494821	0.0688172	0.766399	Atox1				ENSMUSG00000018412	Kansl1	2396.93	0.0774504	0.154668	0.571146	2185.78	0.035994	0.202285	0.873737
ENSMUSG00000027204	306.282	-0.176562	0.0245405	0.237661	Fbn1		ENSMUSG00000093080	15.4855	0.0111444	0.0688523	0.766399	Mir3060				ENSMUSG00000018415	Gid4	6926.34	0.113688	0.058142	0.367941	5840.16	-0.010898	0.652208	0.961636
ENSMUSG00000026620	3920.86	0.132398	0.0246135	0.238224	Mark1		ENSMUSG00000059854	67.6747	0.019007	0.0689611	0.767145	Hydin				ENSMUSG00000018417	Myo1b	905.725	-0.118349	0.054838	0.356471	877.254	-0.000181442	0.994588	0.99941
ENSMUSG00000040043	788.997	0.163395	0.0246453	0.238243	Rbms2		ENSMUSG00000040918	448.44	0.0351513	0.0696533	0.767182	Slc19a2				ENSMUSG00000018425	Dhx40	921.478	0.0310603	0.530275	0.874658	810.703	-0.00737804	0.744138	0.973179
ENSMUSG00000052906	946.768	-0.171932	0.0246357	0.238243	Ubxn8		ENSMUSG00000089838	31.6851	-0.0164744	0.0695273	0.767182	NA				ENSMUSG00000018427	Ypel2	1102.54	-0.158609	0.020194	0.213724	1081.4	-0.00160924	0.944085	0.992994
ENSMUSG00000014353	1234.55	-0.177823	0.0246641	0.23828	Tmem87b		ENSMUSG00000026664	3705.26	-0.052011	0.0690914	0.767182	Phyh				ENSMUSG00000018428	Akap1	1690.71	-0.0759359	0.170634	0.594045	1708.29	0.0214999	0.285774	0.898822
ENSMUSG00000026836	957.656	-0.175577	0.0246878	0.238365	Acvr1		ENSMUSG00000005510	1923.8	-0.0564425	0.0692307	0.767182	Ndufs3				ENSMUSG00000018433	Nol11	489.828	-0.00495344	0.908273	0.987583	463.566	0.0148234	0.489718	0.935526
ENSMUSG00000038860	4160.04	0.148928	0.0247222	0.238456	Garnl3		ENSMUSG00000000339	1068.42	-0.0512604	0.0693761	0.767182	Rtca				ENSMUSG00000018442	Derl2	880.045	-0.0665909	0.202223	0.634831	954.6	0.0661555	0.0280153	0.626033
ENSMUSG00000036339	887.598	-0.165489	0.0247421	0.238456	Tmem260		ENSMUSG00000041025	535.879	-0.0494616	0.069662	0.767182	Iffo2				ENSMUSG00000018446	C1qbp	1452.2	-0.0265399	0.589993	0.89834	1310.54	-0.0140992	0.513691	0.938934
ENSMUSG00000097451	22334.6	0.148254	0.0247324	0.238456	NA		ENSMUSG00000055373	2545.69	0.0348308	0.0693067	0.767182	Fut9				ENSMUSG00000018449	Rpain	304.835	-0.00350737	0.930651	0.990961	313.651	0.0344892	0.0741681	0.772188
ENSMUSG00000027274	285.338	0.178317	0.024778	0.238659	Mkks		ENSMUSG00000055093	29.1533	-0.0154098	0.0691818	0.767182	Rps27a-ps3				ENSMUSG00000018451	6330403K07Rik	4212.65	0.00326715	0.945116	0.992926	3670.3	-0.0163493	0.409781	0.927289
ENSMUSG00000052934	6973.91	0.13974	0.0248179	0.238899	Fbxo31		ENSMUSG00000029822	819.472	0.0546549	0.0696754	0.767182	Osbpl3				ENSMUSG00000018459	Slc13a3	1597.92	-0.15086	0.0365614	0.289629	1546.9	-0.0176011	0.407777	0.927289
ENSMUSG00000028649	19114.4	-0.166682	0.0248474	0.239038	Macf1		ENSMUSG00000046456	193.532	-0.0302417	0.0691992	0.767182	Tmem150b				ENSMUSG00000018470	Kcnab3	1516.68	0.0153063	0.742646	0.944338	1260.74	-0.0260748	0.177855	0.864295
ENSMUSG00000004032	12286	0.152936	0.0249454	0.239548	Gstm5		ENSMUSG00000018819	269.671	-0.0337827	0.0694815	0.767182	Lsp1				ENSMUSG00000018474	Chd3	42086.5	0.182856	0.00448378	0.0860109	35754.7	0.00916861	0.726801	0.96935
ENSMUSG00000033379	8031.34	-0.154451	0.0249438	0.239548	Atp6v0b		ENSMUSG00000043857	3802.04	0.0449543	0.0693034	0.767182	Mgat5b				ENSMUSG00000018476	Kdm6b	1332.67	-0.0891534	0.114412	0.502499	1273.31	-0.0015652	0.942888	0.992994
ENSMUSG00000002748	4489.66	0.143211	0.024942	0.239548	Baz1b		ENSMUSG00000003581	1242.7	0.04239	0.0696138	0.767182	Rnf215				ENSMUSG00000018481	Appbp2	2920.34	0.00343637	0.943034	0.992926	2586.24	-0.0132941	0.542347	0.942453
ENSMUSG00000034610	778.411	-0.157062	0.0249811	0.239746	Tut4		ENSMUSG00000079108	249.73	-0.0420748	0.0695905	0.767182	Srp54c				ENSMUSG00000018500	Adora2b	211.721	-0.100652	0.0437163	0.31585	240.391	0.012477	0.353513	0.917572
ENSMUSG00000037295	254.172	-0.174741	0.0249988	0.239772	Ldlrap1		ENSMUSG00000034892	12588.9	-0.0524089	0.0695852	0.767182	Rps29				ENSMUSG00000018501	Ncor1	8018.15	0.07234	0.176714	0.602793	7065.06	0.00711022	0.759289	0.974913
ENSMUSG00000053080	2037.49	0.141855	0.0250211	0.239842	Zfta		ENSMUSG00000051235	38.5208	0.0181859	0.069673	0.767182	Gen1				ENSMUSG00000018507	Trpv2	618.427	-0.0600662	0.244257	0.684519	618.49	0.0189741	0.362454	0.920828
ENSMUSG00000028917	10786	0.136012	0.0251338	0.240777	Plekhm2		ENSMUSG00000023004	5435.14	-0.0529831	0.0691297	0.767182	Tuba1b				ENSMUSG00000018509	Cenpv	609.109	0.0371301	0.454395	0.834243	515.478	-0.018067	0.369311	0.922081
ENSMUSG00000103174	67.281	0.116988	0.0251883	0.241155	NA		ENSMUSG00000102386	27.313	0.00391745	0.0699623	0.768521	NA				ENSMUSG00000018537	Pcgf2	874.234	0.00818712	0.834641	0.970689	758.549	-0.00743945	0.612709	0.95387
ENSMUSG00000062444	3293.03	0.159313	0.025262	0.241472	Ap3b2		ENSMUSG00000029253	435.995	0.047705	0.0702026	0.768521	Cenpc1				ENSMUSG00000018541	Cwc25	530.436	0.0187615	0.698319	0.934264	480.002	0.00355002	0.868734	0.989539
ENSMUSG00000068015	608.406	0.159086	0.0252668	0.241472	Lrch1		ENSMUSG00000039391	45.0961	0.0195147	0.0701663	0.768521	Ccdc81				ENSMUSG00000018547	Pip4k2b	5360.3	0.11901	0.0342342	0.280316	4568.31	-0.00690129	0.785871	0.981332
ENSMUSG00000038805	150.089	-0.0286775	0.0252381	0.241472	Six3		ENSMUSG00000056753	133.496	-0.0315901	0.0703537	0.768521	NA				ENSMUSG00000018548	Trim37	15904.7	0.10252	0.0672107	0.395576	13322.6	-0.0241886	0.359189	0.919667
ENSMUSG00000035829	848.898	0.150385	0.0252979	0.24151	Ppp1r26		ENSMUSG00000079184	1555.98	0.0468819	0.0703835	0.768521	Mphosph8				ENSMUSG00000018554	Ybx2	113.795	0.0259697	0.405607	0.808278	93.7318	-0.00216988	0.84564	0.987714
ENSMUSG00000036594	128.221	-0.171464	0.025301	0.24151	H2-Aa		ENSMUSG00000018986	12.1548	0.00907228	0.0703146	0.768521	Slfn3				ENSMUSG00000018559	Ctdnep1	3847.57	-0.0414699	0.407848	0.809811	3578.31	-0.00284657	0.899706	0.991153
ENSMUSG00000026566	1480.15	-0.175777	0.0253174	0.241522	Mpzl1		ENSMUSG00000018899	200.141	0.0359328	0.0698609	0.768521	Irf1				ENSMUSG00000018565	Elp5	2591.35	0.0390735	0.425928	0.819641	2222.17	-0.0260226	0.304047	0.907241
ENSMUSG00000040693	59.7182	-0.0890249	0.0253524	0.241625	Slco4c1		ENSMUSG00000015396	391.826	0.0332864	0.0703235	0.768521	Cd83				ENSMUSG00000018566	Slc2a4	63.7581	-0.0403343	0.243897	0.683963	89.4514	0.698351	0.000279921	0.0469257
ENSMUSG00000030401	6009.5	0.135022	0.025412	0.241625	Rtn2		ENSMUSG00000019146	3211.33	0.0453664	0.0701805	0.768521	Cacng2				ENSMUSG00000018567	Gabarap	5362.92	0.0470602	0.356085	0.781507	4520.85	-0.0278546	0.253977	0.889265
ENSMUSG00000039115	361.132	-0.17055	0.0254078	0.241625	Itga9		ENSMUSG00000014039	464.196	0.0467593	0.0701127	0.768521	Prdm15				ENSMUSG00000018570	2810408A11Rik	29.777	0.0235089	0.346246	0.775205	29.2139	0.0088736	0.251833	0.88904
ENSMUSG00000019302	19866	-0.170095	0.0254019	0.241625	Atp6v0a1		ENSMUSG00000022533	1925.64	0.037279	0.0699695	0.768521	Atp13a3				ENSMUSG00000018572	Phf23	1174.42	0.0175372	0.717889	0.938533	1092.74	0.0155521	0.4811	0.933766
ENSMUSG00000020173	1809.91	0.156776	0.0253951	0.241625	Cobl		ENSMUSG00000089774	565.43	0.0321064	0.0701136	0.768521	Slc5a3				ENSMUSG00000018574	Acadvl	2637.22	0.102255	0.0863934	0.445505	2157.46	-0.0237839	0.310338	0.907362
ENSMUSG00000006575	20628	0.127735	0.0254342	0.241625	Rundc3a		ENSMUSG00000056515	6805.46	-0.0524314	0.0700997	0.768521	Rab31				ENSMUSG00000018581	Dnah11	61.4766	-0.00844025	0.754103	0.94622	59.9425	0.00300906	0.762469	0.975083
ENSMUSG00000041720	8283.03	0.140166	0.0254201	0.241625	Pi4ka		ENSMUSG00000024038	1985.88	-0.0531103	0.0702851	0.768521	Ndufv3				ENSMUSG00000018583	G3bp1	2354.31	0.0544198	0.292105	0.732695	2078.52	0.00158175	0.96063	0.994036
ENSMUSG00000036281	1681.15	0.168757	0.0254748	0.241723	Snapc4		ENSMUSG00000045954	305.578	0.026951	0.0704431	0.768683	Cavin2				ENSMUSG00000018585	Atox1	1199.67	0.0326175	0.511305	0.8653	988.241	-0.0494821	0.0688172	0.766399
ENSMUSG00000022456	25036.6	0.124228	0.0254635	0.241723	Septin3		ENSMUSG00000034738	232.118	0.029174	0.0705768	0.768683	Nostrin				ENSMUSG00000018589	Glra2	335.123	-0.597754	1.47991e-05	0.00146704	393.142	0.0108667	0.507332	0.937948
ENSMUSG00000050663	631.147	-0.158069	0.0255043	0.241828	Trhde		ENSMUSG00000029155	15.7231	0.00985769	0.0705388	0.768683	Spata18				ENSMUSG00000018593	Sparc	44867.8	0.0258611	0.53475	0.876824	40421.6	0.00662476	0.760713	0.974913
ENSMUSG00000006134	1768.98	0.139506	0.0255161	0.241828	Crkl		ENSMUSG00000052504	207.007	0.0298016	0.0706079	0.768683	Epha3				ENSMUSG00000018599	Mief2	512.49	-0.0331621	0.47747	0.848833	492.471	0.00725268	0.702737	0.967195
ENSMUSG00000048661	1138.48	-0.174624	0.025614	0.242595	Lemd3		ENSMUSG00000023905	145.177	-0.0318507	0.0706	0.768683	Tnfrsf12a				ENSMUSG00000018604	Tbx3	113.138	0.2592	0.0123512	0.158127	135.711	1.06668	2.34973e-07	0.000137107
ENSMUSG00000032353	1107.26	-0.169832	0.0256275	0.242595	Tmed3		ENSMUSG00000040533	28.5405	-0.0139025	0.0707326	0.76881	Matn1				ENSMUSG00000018634	Crhr1	1080.57	-0.00456702	0.922861	0.989424	990.711	0.00180769	0.934261	0.992533
ENSMUSG00000002221	2357.78	0.145846	0.0256527	0.242646	Paxip1		ENSMUSG00000120686	39.951	0.016478	0.070871	0.76881	Gm6297				ENSMUSG00000018648	Dusp14	920.185	-0.015948	0.700811	0.934264	833.923	-0.0062152	0.674208	0.961802
ENSMUSG00000037593	224.847	0.121069	0.0256633	0.242646	Rskr		ENSMUSG00000070509	4224.39	0.0439588	0.0708031	0.76881	Rgma				ENSMUSG00000018651	Tada2a	730.645	-0.00718581	0.878833	0.981195	652.29	-0.0110425	0.578509	0.947222
ENSMUSG00000030607	138.84	-0.161736	0.0257353	0.24292	Acan		ENSMUSG00000045594	882.4	0.0345136	0.07085	0.76881	Glb1				ENSMUSG00000018654	Ikzf1	265.527	-0.0182041	0.673054	0.928597	250.91	0.00397101	0.81614	0.984423
ENSMUSG00000034591	660.653	-0.174513	0.025734	0.24292	Slc41a2		ENSMUSG00000048915	525.128	0.0325939	0.070797	0.76881	Efna5				ENSMUSG00000018659	Pnpo	789.073	-0.028885	0.49649	0.857311	728.601	-0.00742166	0.677107	0.962627
ENSMUSG00000001441	5535.33	0.131643	0.025738	0.24292	Npepps		ENSMUSG00000041258	1695.62	0.0526351	0.0708227	0.76881	Zfp236				ENSMUSG00000018661	Cog1	1306.19	0.0683901	0.204064	0.637225	1171.68	0.0176899	0.430456	0.928711
ENSMUSG00000026490	15350.9	0.126002	0.0258541	0.24325	Cdc42bpa		ENSMUSG00000055371	748.455	0.0520905	0.0710994	0.769922	Stam2				ENSMUSG00000018666	Cbx1	1021.48	0.0391144	0.476101	0.848342	905.101	-0.00241372	0.910832	0.992082
ENSMUSG00000056498	29.6105	-0.0655676	0.0258767	0.24325	Tmem154		ENSMUSG00000005621	1132.75	0.0596589	0.0710765	0.769922	Zfp592				ENSMUSG00000018669	Cdk5rap3	1275.48	0.0404188	0.430509	0.821475	1095.74	-0.0220764	0.397154	0.927289
ENSMUSG00000029468	476.251	-0.173435	0.0259101	0.24325	P2rx7		ENSMUSG00000024598	156.699	0.0330543	0.0710604	0.769922	Fbn2				ENSMUSG00000018672	Copz2	398.066	0.0311655	0.51835	0.868269	327.32	-0.0324194	0.13119	0.833566
ENSMUSG00000029298	165.844	-0.144923	0.0258056	0.24325	Gbp9		ENSMUSG00000121277	59.6808	0.0230624	0.071255	0.770404	NA				ENSMUSG00000018677	Slc25a39	3099.41	0.0155817	0.680068	0.930612	2642.89	-0.0382733	0.158275	0.853423
ENSMUSG00000030659	525.988	-0.165861	0.0259061	0.24325	Nucb2		ENSMUSG00000013698	43817.6	-0.0443802	0.071285	0.770404	Pea15a				ENSMUSG00000018678	Sp2	522.725	-0.0233799	0.626127	0.911619	449.276	-0.0460045	0.0822186	0.782677
ENSMUSG00000058420	1424.66	0.157918	0.0258778	0.24325	Syt17		ENSMUSG00000020108	1104.76	-0.0419957	0.0712791	0.770404	Ddit4				ENSMUSG00000018697	Aatf	257.3	0.0303295	0.479064	0.849708	214.67	-0.0111059	0.475552	0.932941
ENSMUSG00000031872	673.278	0.168102	0.0258821	0.24325	Bean1		ENSMUSG00000024558	2546.02	0.055859	0.0713119	0.770404	Mapk4				ENSMUSG00000018707	Dync1h1	16345.6	0.0139189	0.825346	0.968469	14593.9	-0.00965888	0.723903	0.968705
ENSMUSG00000023992	954.871	-0.174037	0.0258956	0.24325	Trem2		ENSMUSG00000079508	676.254	-0.0434156	0.0715581	0.771191	Apoo				ENSMUSG00000018733	Pex12	344.963	0.00520691	0.908173	0.987583	311.358	-0.00196065	0.914717	0.992082
ENSMUSG00000071074	2316.19	-0.164832	0.0258613	0.24325	Yipf3		ENSMUSG00000037152	1260.11	-0.0524732	0.0717517	0.771191	Ndufc1				ENSMUSG00000018736	Ndel1	2082.19	0.0880739	0.116377	0.506414	1771.71	-0.0112462	0.643725	0.958375
ENSMUSG00000041037	4688.22	0.139123	0.025965	0.243623	Irgq		ENSMUSG00000102771	31.8193	0.016872	0.0718564	0.771191	NA				ENSMUSG00000018740	Slc25a35	223.763	-0.142511	0.0378788	0.294873	225.355	-0.00159928	0.924311	0.992082
ENSMUSG00000059263	2710.84	0.136842	0.0259971	0.243674	Usp47		ENSMUSG00000038538	1259.55	0.0563501	0.0717946	0.771191	Ubn2				ENSMUSG00000018750	Zbtb4	6256.93	0.0993961	0.0687315	0.399778	5483.47	0.00955023	0.710259	0.967622
ENSMUSG00000013787	9658.77	0.12497	0.026001	0.243674	Ehmt2		ENSMUSG00000001802	2941.17	0.0426199	0.071889	0.771191	Lrp3				ENSMUSG00000018752	Tnfsfm13	27.1986	-0.0145778	0.543257	0.878715	26.3119	-0.000986573	0.905112	0.992082
ENSMUSG00000025407	176.456	-0.17283	0.0260358	0.243857	Gli1		ENSMUSG00000031762	8148.38	-0.0570271	0.0717647	0.771191	Mt2				ENSMUSG00000018761	Mpdu1	1925.08	-0.161164	0.0194772	0.208628	1891.39	-0.000999941	0.960645	0.994036
ENSMUSG00000040462	6896.83	-0.157741	0.0261198	0.244499	Os9		ENSMUSG00000031565	4990.94	0.043387	0.0716531	0.771191	Fgfr1				ENSMUSG00000018765	Fxr2	3561.09	0.099866	0.0893804	0.452286	3024.4	-0.00436213	0.855087	0.987714
ENSMUSG00000024073	2764.42	-0.156445	0.0262078	0.24518	Birc6		ENSMUSG00000037982	10.7998	0.00883547	0.0718171	0.771191	NA				ENSMUSG00000018770	Atp5mc3	6822.2	0.00213777	0.965714	0.996085	5744.22	-0.0368723	0.0838637	0.784496
ENSMUSG00000047307	125.213	-0.117062	0.0262309	0.245252	Pcdhb13		ENSMUSG00000049281	3760.77	0.050599	0.0718893	0.771191	Scn3b				ENSMUSG00000018774	Cd68	663.292	-0.140198	0.0423106	0.311501	708.192	0.0222497	0.238724	0.886207
ENSMUSG00000025969	1120.93	-0.162116	0.0262976	0.245364	Nrp2		ENSMUSG00000032377	145.486	0.0295725	0.0717205	0.771191	Plscr4				ENSMUSG00000018796	Acsl1	1273.2	-0.163572	0.0179447	0.197652	1291.36	0.0163886	0.47815	0.933766
ENSMUSG00000074736	706.67	-0.161035	0.0262942	0.245364	Syndig1		ENSMUSG00000060467	32.7556	-0.0174344	0.0715085	0.771191	NA				ENSMUSG00000018800	Abca5	1588.29	-0.0411617	0.381229	0.792799	1626.83	0.0254013	0.202769	0.873737
ENSMUSG00000045411	1326.69	-0.163106	0.0263044	0.245364	2410002F23Rik		ENSMUSG00000051335	3968.83	0.0516556	0.0716119	0.771191	Gfod1				ENSMUSG00000018809	Smyd4	277.905	-0.0117344	0.79646	0.960546	269.492	0.0155202	0.380899	0.926362
ENSMUSG00000052957	574.7	-0.172896	0.0262847	0.245364	Gas1		ENSMUSG00000037347	119.964	0.0254404	0.0721269	0.77121	Chst7				ENSMUSG00000018819	Lsp1	299.446	-0.0950385	0.083874	0.438435	269.671	-0.0337827	0.0694815	0.767182
ENSMUSG00000042793	373.343	-0.17248	0.0263892	0.24588	Lgr6		ENSMUSG00000029385	1017.07	0.0571579	0.0720377	0.77121	Ccng2				ENSMUSG00000018820	Zfyve27	2837.16	-0.0976178	0.0971826	0.469299	2905.7	0.020038	0.313117	0.907362
ENSMUSG00000010045	1257.84	-0.172437	0.0264022	0.24588	Tmem115		ENSMUSG00000052833	1731.32	-0.0514434	0.0721037	0.77121	Sae1				ENSMUSG00000018821	Avpi1	371.75	-0.0489484	0.303134	0.742141	339.277	-0.0144613	0.386343	0.927289
ENSMUSG00000032224	11329.4	0.129286	0.0264059	0.24588	Fam81a		ENSMUSG00000030787	112.672	0.0227925	0.0720265	0.77121	Lyve1				ENSMUSG00000018822	Sfrp5	67.4198	-0.0937897	0.0216806	0.2227	90.5914	0.022113	0.076781	0.773001
ENSMUSG00000073434	886.881	0.173008	0.0264402	0.246056	Wdr90		ENSMUSG00000109398	102.028	0.0231306	0.072086	0.77121	Zfp582				ENSMUSG00000018830	Myh11	45.5227	0.0130909	0.664448	0.92447	50.4826	0.0274873	0.0268443	0.615185
ENSMUSG00000033530	8822.91	0.129907	0.0264768	0.246253	Ttc7b		ENSMUSG00000021390	375.898	0.0400053	0.0721433	0.77121	Ogn				ENSMUSG00000018841	Rad51d	511.944	0.0120727	0.794896	0.959575	438.785	-0.0241569	0.278695	0.896753
ENSMUSG00000070306	77.5333	-0.0830051	0.0265147	0.246462	Ccdc153		ENSMUSG00000030737	1464.5	0.0274394	0.072209	0.771342	Slco2b1				ENSMUSG00000018845	Unc45b	86.9963	0.0369122	0.323818	0.759706	78.746	0.0106131	0.406503	0.927289
ENSMUSG00000042298	1986.33	-0.168692	0.0265562	0.246704	Ttc19		ENSMUSG00000059751	68.3931	-0.0224559	0.0722397	0.771342	Rps3a3				ENSMUSG00000018846	Pank3	2411.92	0.021646	0.652115	0.921914	2168.75	0.00247772	0.906611	0.992082
ENSMUSG00000053004	684.94	-0.171801	0.0265722	0.246708	Hrh1		ENSMUSG00000086765	14.3197	0.0106187	0.0723567	0.771693	Gm11827				ENSMUSG00000018848	Rars1	876.885	0.0188654	0.698508	0.934264	747.571	-0.0265138	0.247059	0.888466
ENSMUSG00000024170	622.018	0.159636	0.0265966	0.246792	Telo2		ENSMUSG00000020133	812.408	-0.0516868	0.0723258	0.771693	2310011J03Rik				ENSMUSG00000018849	Wwc1	8773.74	0.0324385	0.52382	0.869582	7489.1	-0.0340269	0.191647	0.86968
ENSMUSG00000108880	50.2468	-0.0691266	0.0266764	0.247388	NA		ENSMUSG00000026712	386.597	0.0356163	0.0725563	0.77171	Mrc1				ENSMUSG00000018858	Mrpl58	1001.02	-0.00453653	0.922803	0.989424	829.359	-0.0575528	0.0368557	0.672832
ENSMUSG00000029233	692.695	-0.16565	0.0267441	0.247457	Srd5a3		ENSMUSG00000084843	29.3498	-0.0160844	0.072555	0.77171	B230312C02Rik				ENSMUSG00000018861	Fdxr	647.271	0.0177468	0.713159	0.936251	569.441	-0.0106108	0.604285	0.951885
ENSMUSG00000047139	500.445	-0.170737	0.0267379	0.247457	Cd24a		ENSMUSG00000104309	14.3073	-0.0109822	0.0726107	0.77171	Gm5846				ENSMUSG00000018865	Sult4a1	13208.2	0.0268747	0.658741	0.922804	11396.8	-0.0221269	0.29495	0.903869
ENSMUSG00000056073	1949.03	-0.158245	0.0267229	0.247457	Grik2		ENSMUSG00000020437	67.9685	-0.0132217	0.0725086	0.77171	Myo1g				ENSMUSG00000018882	Mrpl45	889.501	0.0403069	0.415651	0.815363	760.906	-0.0116441	0.556268	0.942911
ENSMUSG00000090223	1707.29	-0.171582	0.0267458	0.247457	Pcp4		ENSMUSG00000021567	133.955	0.031232	0.0725995	0.77171	Nkd2				ENSMUSG00000018899	Irf1	191.795	-0.0150543	0.73504	0.944012	200.141	0.0359328	0.0698609	0.768521
ENSMUSG00000063887	1536.28	-0.171192	0.0267747	0.247581	Nlgn1		ENSMUSG00000022820	818.255	-0.0493443	0.0724616	0.77171	Ndufb4				ENSMUSG00000018900	Slc22a5	536.125	-0.0368688	0.448455	0.830994	518	0.0108209	0.590762	0.948287
ENSMUSG00000017390	127440	0.134833	0.0268296	0.247944	Aldoc		ENSMUSG00000097482	12.6596	-0.0103291	0.0729622	0.771944	Gm17634				ENSMUSG00000018906	P4ha2	381.069	0.196254	0.0159666	0.184658	394.461	0.558629	1.21588e-05	0.00408829
ENSMUSG00000031134	1052.19	-0.158084	0.0269184	0.248525	Rbmx		ENSMUSG00000026407	53.5297	-0.0216787	0.0730433	0.771944	Cacna1s				ENSMUSG00000018909	Arrb1	22091.8	0.088833	0.113709	0.50188	18676	-0.0178982	0.489288	0.935526
ENSMUSG00000090439	35.0531	-0.0730482	0.0269235	0.248525	Gm17455		ENSMUSG00000059742	2182.91	0.0339709	0.0732092	0.771944	Kcnh7				ENSMUSG00000018919	Tm4sf5	11.0323	-0.013165	0.419033	NA	9.68013	-0.0048784	0.321373	0.907362
ENSMUSG00000071637	185.54	-0.156625	0.0269531	0.248654	Cebpd		ENSMUSG00000070343	42.632	-0.0199006	0.0729928	0.771944	Gm10288				ENSMUSG00000018920	Cxcl16	96.7656	-0.0436434	0.283018	0.724023	92.2978	-0.00443773	0.748849	0.974161
ENSMUSG00000068740	8502.04	-0.16426	0.0269861	0.248815	Celsr2		ENSMUSG00000042707	58.9987	0.0197259	0.0734576	0.771944	Dnali1				ENSMUSG00000018921	Pelp1	1330.07	0.0476882	0.386329	0.795901	1155.61	-0.00944048	0.667165	0.961636
ENSMUSG00000031216	1134.01	0.151073	0.0270123	0.248912	Stard8		ENSMUSG00000029219	75.8507	-0.0221443	0.0733163	0.771944	Slc10a4				ENSMUSG00000018923	Med11	185.281	-0.0233288	0.589994	0.89834	174.924	0.00148843	0.930678	0.992082
ENSMUSG00000045382	113.086	-0.149353	0.0271458	0.249136	Cxcr4		ENSMUSG00000106930	11.8011	-0.00954421	0.0729078	0.771944	Gm6450				ENSMUSG00000018927	Ccl6	168.169	-0.0138308	0.709926	0.93544	149.841	-0.00830517	0.53692	0.942198
ENSMUSG00000010505	356.94	-0.167972	0.0271064	0.249136	Myt1		ENSMUSG00000013936	24.8751	-0.0126666	0.0734685	0.771944	Myl2				ENSMUSG00000018931	Natd1	689.49	0.0935388	0.108912	0.49256	612.251	0.0151462	0.472939	0.932941
ENSMUSG00000047045	2263.85	0.139333	0.0271394	0.249136	Tmem164		ENSMUSG00000023089	1971.19	-0.0484018	0.0731012	0.771944	Ndufa5				ENSMUSG00000018932	Map2k3	403.853	0.00784986	0.860902	0.978289	380.639	0.0154984	0.423584	0.928711
ENSMUSG00000049940	3726.83	-0.15417	0.0271363	0.249136	Pgrmc2		ENSMUSG00000029843	542.701	0.0505449	0.0728695	0.771944	Slc13a4				ENSMUSG00000018965	Ywhah	10673.2	0.00796389	0.980275	0.996908	9144.03	-0.0217278	0.264765	0.893836
[truncated: 16,731 more rows]

## Sheet: K-mean cluster
Cluster terms															Cluster Genes
[truncated: 8,295 more rows]

## Sheet: GSEA MNK1KO
* GSEA mouse MSigDB canonical pathways: m2.cp.v2023.1.Mm.symbols
[truncated: 1,659 more rows]

## Sheet: GSEA MNK2KO
* GSEA mouse MSigDB canonical pathways: m2.cp.v2023.1.Mm.symbols
[truncated: 1,665 more rows]
